# Supplementary material for: Bacteriophages from human skin infecting coagulase-negative Staphylococcus: diversity, novelty and host resistance
Source: Sci Rep. 2024 Apr 8;14:8245. doi: 10.1038/s41598-024-59065-9 (PMC11001980; doi:10.1038/s41598-024-59065-9)
Supplement: Supplementary file 2 — Supplementary Tables. [file 41598_2024_59065_MOESM2_ESM.xlsx]

## Sheet: Table S1
Species	Strain ID	Relevant characteristics	References	GenBank
S. epidermidis	BEN021	Human nasal isolate	(Libberton et al., 2014)
S. epidermidis	BEN004	Human nasal isolate	(Libberton et al., 2014)
S. epidermidis	BEN015	Human nasal isolate	(Libberton et al., 2014)
S. epidermidis	BEN025	Human nasal isolate	(Libberton et al., 2014)
S. epidermidis	BEN030	Human nasal isolate	(Libberton et al., 2014)
S. epidermidis	BEN033	Human nasal isolate	(Libberton et al., 2014)
S. epidermidis	BEN035	Human nasal isolate	(Libberton et al., 2014)
S. epidermidis	BEN043	Human nasal isolate	(Libberton et al., 2014)
S. epidermidis	BEN048	Human nasal isolate	(Libberton et al., 2014)
S. epidermidis	BEN056	Human nasal isolate	(Libberton et al., 2014)
S. epidermidis	BEN057	Human nasal isolate	(Libberton et al., 2014)
S. epidermidis	BEN124	Human nasal isolate	(Libberton et al., 2014)
S. epidermidis	BEN138	Human nasal isolate	(Libberton et al., 2014)
S. epidermidis	BEN142	Human nasal isolate	(Libberton et al., 2014)
S. epidermidis	BEN150	Human nasal isolate	(Libberton et al., 2014)
S. epidermidis	BEN155	Human nasal isolate	(Libberton et al., 2014)
S. epidermidis	BEN158	Human nasal isolate	(Libberton et al., 2014)
S. epidermidis	BEN180	Human nasal isolate	(Libberton et al., 2014)
S. epidermidis	BEN193	Human nasal isolate	(Libberton et al., 2014)
S. epidermidis	BEN225	Human nasal isolate	(Libberton et al., 2014)
S. epidermidis	BEN203	Human nasal isolate	(Libberton et al., 2014)
S. epidermidis	BEN216	Human nasal isolate	(Libberton et al., 2014)
S. epidermidis	BEN234	Human nasal isolate	(Libberton et al., 2014)
S. epidermidis	epi_131	Human skin isolate	This study
S. epidermidis	LIV1223	Human skin isolate	(Kelly, 2013)
S. capitis	BEN010	Human nasal isolate	(Libberton et al., 2014)
S. capitis	BEN022	Human nasal isolate	(Libberton et al., 2014)
S. capitis	BEN035	Human nasal isolate	(Libberton et al., 2014)
S. capitis	BEN041	Human nasal isolate	(Libberton et al., 2014)
S. capitis	BEN160	Human nasal isolate	(Libberton et al., 2014)
S. capitis	BEN122	Human scalp isolate	(Libberton et al., 2014)
S. capitis	50	Human scalp isolate	(Chong et al., 2022)
S. capitis	60	Human scalp isolate	(Chong et al., 2022)
S. capitis	62	Human scalp isolate	(Chong et al., 2022)
S. capitis	65	Human scalp isolate	(Chong et al., 2022)
S. capitis	86	Human scalp isolate	(Chong et al., 2022)
S. capitis	98	Human scalp isolate	(Chong et al., 2022)
S. capitis	104	Human scalp isolate	(Chong et al., 2022)
S. capitis	108	Human scalp isolate	(Chong et al., 2022)
S. capitis	DSM6717	Human skin isolate	(Bannerman and Kloos, 1991)
S. capitis	VCU116	Unknown	Unknown	AFTX00000000.1
S. capitis	LIV1213	Human skin isolate	(Kelly, 2013)
S. capitis	LIV1214	Human skin isolate	(Kelly, 2013)
S. capitis	LIV1222	Human skin isolate	(Kelly, 2013)
S. hominis	C80	Expectorated sputum	The Human Microbiome Project (HMP)	NZ_ACRM00000000
S. hominis	LIV1215	Human skin isolate	(Kelly, 2013)
S. hominis	LIV1216	Human skin isolate	(Kelly, 2013)
S. hominis	LIV1217	Human skin isolate	(Kelly, 2013)
S. hominis	LIV1218	Human skin isolate	(Kelly, 2013)
S. hominis	LIV1219	Human skin isolate	(Kelly, 2013)
S. hominis	LIV1220	Human skin isolate	(Kelly, 2013)
S. hominis	LIV1221	Human skin isolate	(Kelly, 2013)
S. hominis	NCTC11320	Human skin isolate	(Kloos and Schliefer, 1975)
S. hominis	058116N1	Human eye isolate	This study
S. hominis	106102N1	Human eye isolate	This study
S. hominis	106090	Human eye isolate	This study
S. hominis	VCU122	Human skin isolate	(Kloos and Schliefer, 1975)	NZ_AHLD00000000
S. hominis	SK119	Human skin isolate	(Kloos and Schliefer, 1975)	NZ_ACLP00000000
S. hominis	hom_17	Human skin isolate	This study
S. hominis	J14	Human skin isolate	(Kelly, 2013)
S. hominis	J17	Human skin isolate	(Kelly, 2013)
S. hominis	J20	Human skin isolate	(Kelly, 2013)
S. hominis	J23	Human skin isolate	(Kelly, 2013)
S. hominis	J24	Human skin isolate	(Kelly, 2013)
S. hominis	J25	Human skin isolate	(Kelly, 2013)
S. hominis	J4	Human skin isolate	(Kelly, 2013)
S. hominis	B10	Human skin isolate	(Kelly, 2013)
S. hominis	DSM-15614	Human blood isolate	(Kloos et al., 1998)
S. hominis	hom_32	Human skin isolate	This study
S. hominis	hom_82	Human skin isolate	This study
S. lugdunensis	1003- N920143	Human breast abscess isolate	(Mitchell et al., 2004)
S. lugdunensis	1004-N930432	Human endocarditis isolate	(Mitchell et al., 2004)
S. lugdunensis	1005-N940025	Human finger pulp infection isolate	(Mitchell et al., 2004)
S. lugdunensis	1006-N940084	Human finger pulp infection isolate	(Mitchell et al., 2004)
S. lugdunensis	1007-N940113	Vertebral infection isolate	(Mitchell et al., 2004)
S. lugdunensis	1008-N940135	Perineal infection isolate	(Mitchell et al., 2004)
S. lugdunensis	1009-N940164	Perineal infection isolate	(Mitchell et al., 2004)
S. lugdunensis	1010-N950646	Clinical isolate	(Mitchell et al., 2004)
S. lugdunensis	lug_421	Human skin isolate	This study
S. lugdunensis	lug_431	Human skin isolate	This study
S. lugdunensis	lug_013	Human skin isolate	This study
S. lugdunensis	MK136-211704	Ocular isolate	(Somerville, 2022)
S. lugdunensis	MK114-211681	Ocular isolate	(Somerville, 2022)
S. lugdunensis	HC14-211493	Ocular isolate	(Somerville, 2022)
S. lugdunensis	MK092-211589	Ocular isolate	(Somerville, 2022)
S. lugdunensis	MK088-211558	Ocular isolate	(Somerville, 2022)
S. lugdunensis	MK059-211421	Ocular isolate	(Somerville, 2022)
S. lugdunensis	KC80-211491	Ocular isolate	(Somerville, 2022)
S. lugdunensis	KC77-21182	Ocular isolate	(Somerville, 2022)
S. lugdunensis	MK103-211633	Ocular isolate	(Somerville, 2022)
S. haemolyticus	BEN145	Human nasal isolate	(Libberton et al., 2014)
S.warneri	BEN016	Human nasal isolate	(Libberton et al., 2014)
S.warneri	BEN020	Human nasal isolate	(Libberton et al., 2014)
S.warneri	BEN047	Human nasal isolate	(Libberton et al., 2014)
S.warneri	BEN116	Human nasal isolate	(Libberton et al., 2014)
S.warneri	BEN227	Human nasal isolate	(Libberton et al., 2014)
S.warneri	39011N1	Human eye isolate	This study
S.warneri	39012N1	Human eye isolate	This study
S.warneri	39044N1	Human eye isolate	This study
S.warneri	39052N1	Human eye isolate	This study
S.warneri	39185N1	Human eye isolate	This study
S.warneri	39206N1	Human eye isolate	This study
S.warneri	48072N1	Human eye isolate	This study
S.warneri	48086N1	Human eye isolate	This study
S.warneri	48094N1	Human eye isolate	This study
S.warneri	68059N1	Human eye isolate	This study
S.warneri	68068N1	Human eye isolate	This study
S.warneri	86014N1	Human eye isolate	This study
S.warneri	86019N1	Human eye isolate	This study
S.warneri	86102N1	Human eye isolate	This study
S.warneri	96065N1	Human eye isolate	This study
S.warneri	117554N1	Human eye isolate	This study
S.warneri	158386N1	Human eye isolate	This study
S.saprophyticus	CCM833	Human skin isolate	(Tim Foster)
S.saprophyticus	B0352	Human skin isolate	(Tim Foster)
S.saprophyticus	B0346	Human skin isolate	(Tim Foster)
S.saprophyticus	B0349	Human skin isolate	(Tim Foster)
S.saprophyticus	B0409	Human skin isolate	(Tim Foster)
S.aureus	USA 300	Clinical isolate	(Montgomery et al., 2009)
S.aureus	SH1000	Wild-type strain, rsbU repaired strain of S.aureus 8325-4	(Horsburgh et al., 2002)
S.aureus	BEN002	Human nasal isolate	(Libberton et al., 2014)
S.aureus	BEN026	Human nasal isolate	(Libberton et al., 2014)
S.aureus	BEN028	Human nasal isolate	(Libberton et al., 2014)
S.aureus	BEN137	Human nasal isolate	(Libberton et al., 2014)
S.aureus	BEN220	Human nasal isolate	(Libberton et al., 2014)
S.aureus	BEN176	Human nasal isolate	(Libberton et al., 2014)
S.aureus	BEN207	Human nasal isolate	(Libberton et al., 2014)
S.aureus	BEN014	Human nasal isolate	(Libberton et al., 2014)
S.aureus	BEN023	Human nasal isolate	(Libberton et al., 2014)
S.aureus	BEN039	Human nasal isolate	(Libberton et al., 2014)
S.aureus	BEN065	Human nasal isolate	(Libberton et al., 2014)
S.aureus	BEN079	Human nasal isolate	(Libberton et al., 2014)
S.aureus	BEN106	Human nasal isolate	(Libberton et al., 2014)
S.aureus	BEN123	Human nasal isolate	(Libberton et al., 2014)
S.aureus	BEN130	Human nasal isolate	(Libberton et al., 2014)
S.aureus	BEN169	Human nasal isolate	(Libberton et al., 2014)
S.aureus	BEN171	Human nasal isolate	(Libberton et al., 2014)
S.aureus	BEN176	Human nasal isolate	(Libberton et al., 2014)
S.aureus	BEN184	Human nasal isolate	(Libberton et al., 2014)
S.aureus	BEN210	Human nasal isolate	(Libberton et al., 2014)

## Sheet: Table S2
Phage name	Cluster	Accession	mummer4/Mash <0.1	Dscription	Accession	Prediacted taxonomy	AlignedBases	AvgIdentity	INPHARED db	Contig length	Number of contigs	N50	GC%	Checkv				Predicated lifestyle	Confidence %	Isolation site	Reference
														checkv_quality	miuvig_quality	completeness	completeness_method
Alsa_1	1	OR354820	476/1000	Staphylococcus phage PG-2021_27*	MZ417326	Caudoviricetes, Unclassified Herelleviridae	78.37	96.24	MZ417326	146115	1	146115	29.67	High-quality	High-quality	1	AAI-based (high-confidence)	Virulent	94.7	Foot	This study
Alsa_2		OR354821	492/1000	Staphylococcus phage PG-2021_27*	MZ417326	Caudoviricetes, Unclassified Herelleviridae	80.64	96.24	MZ417326	146384	1	146384	29.65	High-quality	High-quality	100	AAI-based (high-confidence)	Virulent	93.8	Foot	This study
Alsa_3		OR354822	505/1000	Staphylococcus phage PG-2021_27*	MZ417326	Caudoviricetes, Unclassified Herelleviridae	80.71	96.44	MZ417326	148292	1	148292	29.62	High-quality	High-quality	100	AAI-based (high-confidence)	Virulent	93.27	Foot	This study
Alsa_4		OR354823	508/1000	Staphylococcus phage PG-2021_27*	MZ417326	Caudoviricetes, Unclassified Herelleviridae	80.71	96.43	MZ417326	148281	1	148281	29.62	High-quality	High-quality	100	AAI-based (high-confidence)	Virulent	93.24	Foot	This study
S-CoN_Ph1	6	OR354824	357/1000	Staphylococcus phage vB_SepS_SEP9	KF929199	Caudoviricetes, unclassified Sextaecvirus	85.1	97.29	KF929199	88855	1	88855	29.58	High-quality	High-quality	96.72	AAI-based (high-confidence)	Virulent	92	Foot	This study
S-CoN_Ph2		OR354825	357/1001	Staphylococcus phage vB_SepS_SEP9	KF929199	Caudoviricetes, unclassified Sextaecvirus	85.2	97.24	KF929199	88904	1	88904	29.57	High-quality	High-quality	100	AAI-based (high-confidence)	Virulent	91.64	leg	This study
S-CoN_Ph3		OR354826	357/1002	Staphylococcus phage vB_SepS_SEP9	KF929199	Caudoviricetes, unclassified Sextaecvirus	85.08	97.23	KF929199	89035	1	89035	29.58	High-quality	High-quality	96.91	AAI-based (high-confidence)	Virulent	91.6	Chest	This study
S-CoN_Ph4		OR354827	355/1000	Staphylococcus phage vB_SepS_SEP9	KF929199	Caudoviricetes, unclassified Sextaecvirus	85.26	97.22	KF929199	88814	1	88814	29.58	High-quality	High-quality	96.69	AAI-based (high-confidence)	Virulent	92.09	Armpit	This study
S-CoN_Ph5		OR354828	355/1001	Staphylococcus phage vB_SepS_SEP9	KF929199	Caudoviricetes, unclassified Sextaecvirus	85.24	95.24	KF929199	88773	1	88773	29.58	High-quality	High-quality	96.59	AAI-based (high-confidence)	Virulent	92.12	Armpit	This study
S-CoN_Ph6		OR354829	356/1000	Staphylococcus phage vB_SepS_SEP9	KF929199	Caudoviricetes, unclassified Sextaecvirus	85.24	97.22	KF929199	88872	1	88872	29.58	High-quality	High-quality	96.74	AAI-based (high-confidence)	Virulent	91.61	Armpit	This study
S-CoN_Ph7		OR354830	355/1000	Staphylococcus phage vB_SepS_SEP9	KF929199	Caudoviricetes, unclassified Sextaecvirus	85.08	97.24	KF929199	88801	1	88801	29.58	High-quality	High-quality	96.63	AAI-based (high-confidence)	Virulent	91.8	Foot	This study
S-CoN_Ph8		OR354831	355/1001	Staphylococcus phage vB_SepS_SEP9	KF929199	Caudoviricetes, unclassified Sextaecvirus	84.9	97.21	KF929199	89197	1	89197	29.56	High-quality	High-quality	100	AAI-based (high-confidence)	Virulent	91.73	Foot	This study
S-CoN_Ph9		OR354832	355/1002	Staphylococcus phage vB_SepS_SEP9	KF929199	Caudoviricetes, unclassified Sextaecvirus	84.17	97.29	KF929199	89830	1	89830	29.56	High-quality	High-quality	97.77	AAI-based (high-confidence)	Virulent	91.46	Cheek	This study
S-CoN_Ph10		OR354833	368/1000	Staphylococcus phage vB_SepS_SEP9	KF929199	Caudoviricetes, unclassified Sextaecvirus	84.98	96.87	KF929199	89461	1	89461	29.55	High-quality	High-quality	97.2	AAI-based (high-confidence)	Virulent	91.52	Forehead	This study
S-CoN_Ph11		OR354834	354/1000	Staphylococcus phage vB_SepS_SEP9	KF929199	Caudoviricetes, unclassified Sextaecvirus	80.65	97.07	KF929199	93920	1	93920	29.48	High-quality	High-quality	100	AAI-based (high-confidence)	Virulent	90.8	Toes	This study
S-CoN_Ph12		OR354835	361/1000	Staphylococcus phage vB_SepS_SEP9	KF929199	Caudoviricetes, unclassified Sextaecvirus	81.12	97.22	KF929199	93364	1	93364	29.40	High-quality	High-quality	100	AAI-based (high-confidence)	Virulent	91.73	Face	This study
S-CoN_Ph13		OR354836	332/1000	Staphylococcus phage vB_SepS_SEP9	KF929199	Caudoviricetes, unclassified Sextaecvirus	81.98	97.21	KF929199	104603	1	104603	29.67	High-quality	High-quality	100	AAI-based (high-confidence)	Virulent	92.59	Face	This study
S-CoN_Ph14		OR354837	366/1000	Staphylococcus phage vB_SepS_SEP9	KF929199	Caudoviricetes, unclassified Sextaecvirus	89.53	98.18	KF929199	88215	1	88215	29.67	High-quality	High-quality	95.98	AAI-based (high-confidence)	Virulent	88.54	Armpit	This study
S-CoN_Ph15		OR354838	365/1000	Staphylococcus phage vB_SepS_SEP9	KF929199	Caudoviricetes, unclassified Sextaecvirus	89.55	98.16	KF929199	87821	1	87821	29.68	High-quality	High-quality	95.55	AAI-based (high-confidence)	Virulent	87.96	Foot	This study
S-CoN_Ph16		OR354839	367/1000	Staphylococcus phage vB_SepS_SEP9	KF929199	Caudoviricetes, unclassified Sextaecvirus	89.49	98.14	KF929199	88218	1	88218	29.68	High-quality	High-quality	100	AAI-based (high-confidence)	Virulent	88.31	Forehead	This study
S-CoN_Ph17		OR354840	325/1000	Staphylococcus phage vB_SepS_SEP9	KF929199	Caudoviricetes, unclassified Sextaecvirus	75.74	96.77	KF929199	88353	1	88353	28.34	High-quality	High-quality	96.15	AAI-based (medium-confidence)	Virulent	77.55	Ankle	This study
S-CoN_Ph18	5	OR354841	221/1000	Staphylococcus phage StB20-like	KT429161	Caudoviricetes, Unclassified Siphoviridae	60.53	93.54	KT429161	41912	1	41912	33.38	High-quality	High-quality	100	AAI-based (high-confidence)	Temperate	99.48	Armpit	This study
S-CoN_Ph19		OR354842	221/1001	Staphylococcus phage StB20-like	KT429161	Caudoviricetes, Unclassified Siphoviridae	60.61	93.53	KT429161	41910	1	41910	33.38	High-quality	High-quality	100	AAI-based (high-confidence)	Temperate	99.41	Leg	This study
S-CoN_Ph20		OR354843	221/1002	Staphylococcus phage StB20-like	KT429161	Caudoviricetes, Unclassified Siphoviridae	60.32	93.55	KT429161	41909	1	41909	33.38	High-quality	High-quality	100	AAI-based (high-confidence)	Temperate	99.48	Leg	This study
S-CoN_Ph21		OR354844	221/1003	Staphylococcus phage StB20-like	KT429161	Caudoviricetes, Unclassified Siphoviridae	60.61	93.54	KT429161	41919	1	41919	33.38	High-quality	High-quality	100	AAI-based (high-confidence)	Temperate	99.42	Foot	This study
S-CoN_Ph22		OR354845	221/1004	Staphylococcus phage StB20-like	KT429161	Caudoviricetes, Unclassified Siphoviridae	60.62	93.53	KT429161	41909	1	41909	33.39	High-quality	High-quality	100	AAI-based (high-confidence)	Temperate	99.49	Foot	This study
S-CoN_Ph23		OR354846	222/1000	Staphylococcus phage StB20-like	KT429161	Caudoviricetes, Unclassified Siphoviridae	60.61	93.52	KT429161	41915	1	41915	33.37	High-quality	High-quality	100	AAI-based (high-confidence)	Temperate	99.43	Leg	This study
S-CoN_Ph24		OR354847	209/1000	Staphylococcus phage StB20-like	KT429161	Caudoviricetes, Unclassified Siphoviridae	58.8	93.66	KT429161	39861	1	39861	33.27	High-quality	High-quality	97.25	AAI-based (high-confidence)	Temperate	99.12	Foot	This study
S-CoN_Ph25		OR354848	154/1000	Staphylococcus phage StB20-like	KT429161	Caudoviricetes, Unclassified Siphoviridae	64.47	95.7	KT429161	41438	1	41438	33.49	High-quality	High-quality	100	AAI-based (high-confidence)	Temperate	99.19	Face	This study
S-CoN_Ph26	4	OR354849	25/1000	Staphylococcus phage IME1354_01	NC_070727	Caudoviricetes, Unclassified Siphoviridae	11.71	94.64	NC_070727	44592	1	44592	31.47	High-quality	High-quality	100	AAI-based (high-confidence)	Temperate	99.73	Foot	This study
S-CoN_Ph27	3	OR354850	574/1000	Staphylococcus phage CUB-EPI_14	ON325435	Caudoviricetes, Unclassified Siphoviridae	94.97	96.71	ON325435	46187	1	46187	34.70	High-quality	High-quality	99.47	AAI-based (high-confidence)	Temperate	99.97	Armfore	This study
S-CoN_Ph28	2	OR354851	406/1000	Staphylococcus phage andhra	NC_047813	Rountreeviridae; Rakietenvirinae; Andhravirus	99.22	93.21	NC_047813	18319	1	18319	30.01	High-quality	High-quality	100	AAI-based (high-confidence)	Virulent	96.95	Armpit	This study
S-CoN_Ph29		OR354852	366/1000	Staphylococcus phage andhra	NC_047813	Rountreeviridae; Rakietenvirinae; Andhravirus	98.75	93.63	NC_047813	18297	1	18297	30.12	High-quality	High-quality	100	AAI-based (high-confidence)	Virulent	97.93	Leg	This study
S-CoN_Ph30		OR354853	473/1000	Staphylococcus phage andhra	NC_047813	Rountreeviridae; Rakietenvirinae; Andhravirus	99.47	94.02	NC_047813	18262	1	18262	29.74	High-quality	High-quality	100	AAI-based (high-confidence)	Virulent	97.01	Foot	This study
S-CoN_Ph31		OR354854	469/1000	Staphylococcus phage andhra	NC_047813	Rountreeviridae; Rakietenvirinae; Andhravirus	99.97	93.94	NC_047813	19197	1	19197	29.76	High-quality	High-quality	100	AAI-based (high-confidence)	Virulent	97.69	Foot	This study
S-CoN_Ph32		OR354855	158/1000	Staphylococcus phage andhra	NC_047813	Rountreeviridae; Rakietenvirinae; Andhravirus	90.21	88.36	NC_047813	17850	1	17850	30.66	High-quality	High-quality	98.54	AAI-based (high-confidence)	Virulent	87.19	Leg	This study
S-CoN_Ph33		OR354856	371/1000	Staphylococcus phage andhra	NC_047813	Rountreeviridae; Rakietenvirinae; Andhravirus	95.48	93.82	NC_047813	18246	1	18246	30.03	High-quality	High-quality	100	AAI-based (high-confidence)	Virulent	98.67	Foot	This study
S-CoN_Ph34		OR354857	290/1000	Staphylococcus phage andhra	NC_047813	Rountreeviridae; Rakietenvirinae; Andhravirus	74.73	93.76	NC_047813	25977	1	25977	30	High-quality	High-quality	100	AAI-based (high-confidence)	Virulent	96.83	Face	This study
S-CoN_Ph35		OR354858	288/1000	Staphylococcus phage andhra	NC_047813	Rountreeviridae; Rakietenvirinae; Andhravirus	94.16	91.97	NC_047813	18397	1	18397	28.14	High-quality	High-quality	100	AAI-based (medium-confidence)	Virulent	98.66	Leg	This study
S-CoN_Ph36		OR354859	73/1000	Staphylococcus phage andhra	NC_047813	Rountreeviridae; Rakietenvirinae; Andhravirus	68.73	81.94	NC_047813	17427	1	17427	31.2	High-quality	High-quality	97.86	AAI-based (high-confidence)	Virulent	98.24	Leg	This study
* Unverified phage genomes in GenBank are present in this table for illustrative purposes but were excluded from other comparative genome analyses in this study

## Sheet: Table S3
	Genome	Order	Family	Genus	VC	VC Status	Size	VC Subcluster	VC Subcluster Size	Quality	Adj P-value	Topology Confidence Score	Genera in VC	Families in VC	Orders in VC	Genus Confidence Score
0	Achromobacter~phage~83-24	Caudovirales	Siphoviridae	Jwxvirus	0_0	Clustered	2	VC_0_0	2	0.187	0.952275	0.178	1	1	1	1
1	Achromobacter~phage~JWAlpha	Caudovirales	Podoviridae	Jwalphavirus	7_0	Clustered	20	VC_7_0	20	0.5795	1	0.5795	7	1	1	0.8421
2	Achromobacter~phage~JWF	Caudovirales	Siphoviridae	Unassigned	16_0	Clustered	2	VC_16_0	2	1	1	1	2	1	1	1
3	Achromobacter~phage~JWX	Caudovirales	Siphoviridae	Jwxvirus	0_0	Clustered	2	VC_0_0	2	0.187	0.952275	0.178	1	1	1	1
4	Achromobacter~phage~phiAxp-1	Caudovirales	Siphoviridae	Unassigned	1_0	Clustered	12	VC_1_0	12	0.7025	1	0.7025	5	1	1	1
5	Achromobacter~phage~phiAxp-2	Caudovirales	Siphoviridae	Unassigned	19_0	Clustered	5	VC_19_0	5	0.0917	0.964743	0.0884	3	1	1	1
6	Achromobacter~phage~phiAxp-3	Caudovirales	Podoviridae	Jwalphavirus	7_0	Clustered	20	VC_7_0	20	0.5795	1	0.5795	7	1	1	0.8421
7	Acidianus~bottle-shaped~virus	Unassigned	Ampullaviridae	Ampullavirus	22_0	Clustered	3	VC_22_0	3	1	1	1	1	1	1	1
8	Acidianus~bottle-shaped~virus~2	Unassigned	Ampullaviridae	Ampullavirus	22_0	Clustered	3	VC_22_0	3	1	1	1	1	1	1	1
9	Acidianus~bottle-shaped~virus~3	Unassigned	Ampullaviridae	Ampullavirus	22_0	Clustered	3	VC_22_0	3	1	1	1	1	1	1	1
10	Acidianus~filamentous~virus~2	Ligamenvirales	Lipothrixviridae	Deltalipothrixvirus	25_0	Clustered	2	VC_25_0	2	0.3964	0.926603	0.3673	1	1	1	1
11	Acidianus~filamentous~virus~3	Ligamenvirales	Lipothrixviridae	Betalipothrixvirus	24_0	Clustered	6	VC_24_0	6	0.9322	0.999998	0.9322	1	1	1	1
12	Acidianus~filamentous~virus~6	Ligamenvirales	Lipothrixviridae	Betalipothrixvirus	24_0	Clustered	6	VC_24_0	6	0.9322	0.999998	0.9322	1	1	1	1
13	Acidianus~filamentous~virus~7	Ligamenvirales	Lipothrixviridae	Betalipothrixvirus	24_0	Clustered	6	VC_24_0	6	0.9322	0.999998	0.9322	1	1	1	1
14	Acidianus~filamentous~virus~8	Ligamenvirales	Lipothrixviridae	Betalipothrixvirus	24_0	Clustered	6	VC_24_0	6	0.9322	0.999998	0.9322	1	1	1	1
15	Acidianus~filamentous~virus~9	Ligamenvirales	Lipothrixviridae	Betalipothrixvirus	24_0	Clustered	6	VC_24_0	6	0.9322	0.999998	0.9322	1	1	1	1
16	Acidianus~spindle-shaped~virus~1	Unassigned	Fuselloviridae	Betafusellovirus	27_0	Clustered	9	VC_27_0	9	0.9078	0.999998	0.9078	2	1	1	1
17	Acinetobacter~phage~AB1	Caudovirales	Myoviridae	Ap22virus	35_0	Clustered	9	VC_35_0	9	0.8519	1	0.8519	2	1	1	1
18	Acinetobacter~phage~AB3	Caudovirales	Podoviridae	Fri1virus	37_0	Clustered	23	VC_37_0	23	1	1	1	4	2	1	1
19	Acinetobacter~phage~AM101	Caudovirales	Myoviridae	Unassigned	38_0	Clustered	10	VC_38_0	10	0.2461	1	0.2461	1	1	1	0.9111
20	Acinetobacter~phage~AP22	Caudovirales	Myoviridae	Ap22virus	35_0	Clustered	9	VC_35_0	9	0.8519	1	0.8519	2	1	1	1
21	Acinetobacter~phage~AbKT21phiIII	Caudovirales	Autographiviridae	Friunavirus	37_0	Clustered	23	VC_37_0	23	1	1	1	4	2	1	1
22	Acinetobacter~phage~AbP2	Caudovirales	Myoviridae	Obolenskvirus	35_0	Clustered	9	VC_35_0	9	0.8519	1	0.8519	2	1	1	1
23	Acinetobacter~phage~AbTZA1	Caudovirales	Myoviridae	Unassigned	38_0	Clustered	10	VC_38_0	10	0.2461	1	0.2461	1	1	1	0.9111
24	Acinetobacter~phage~Abp1	Caudovirales	Podoviridae	Fri1virus	37_0	Clustered	23	VC_37_0	23	1	1	1	4	2	1	1
25	Acinetobacter~phage~Ac42	Caudovirales	Myoviridae	Unassigned	38_4	Clustered/Singleton	1	VC_38_4	1	0	1	0	1	1	1	1
26	Acinetobacter~phage~Acj61	Caudovirales	Myoviridae	Unassigned	38_1	Clustered/Singleton	1	VC_38_1	1	0	1	0	1	1	1	1
27	Acinetobacter~phage~Acj9	Caudovirales	Myoviridae	Unassigned	38_2	Clustered/Singleton	1	VC_38_2	1	0	1	0	1	1	1	1
28	Acinetobacter~phage~Fri1	Caudovirales	Podoviridae	Fri1virus	37_0	Clustered	23	VC_37_0	23	1	1	1	4	2	1	1
29	Acinetobacter~phage~IME-AB2	Caudovirales	Myoviridae	Ap22virus	35_0	Clustered	9	VC_35_0	9	0.8519	1	0.8519	2	1	1	1
30	Acinetobacter~phage~IME200	Caudovirales	Podoviridae	Fri1virus	37_0	Clustered	23	VC_37_0	23	1	1	1	4	2	1	1
31	Acinetobacter~phage~IMEAB3	Caudovirales	Siphoviridae	Lokivirus	1_0	Clustered	12	VC_1_0	12	0.7025	1	0.7025	5	1	1	1
32	Acinetobacter~phage~KARL-1	Caudovirales	Myoviridae	Unassigned	38_0	Clustered	10	VC_38_0	10	0.2461	1	0.2461	1	1	1	0.9111
33	Acinetobacter~phage~LZ35	Caudovirales	Myoviridae	Obolenskvirus	35_0	Clustered	9	VC_35_0	9	0.8519	1	0.8519	2	1	1	1
34	Acinetobacter~phage~Loki	Caudovirales	Siphoviridae	Lokivirus	1_0	Clustered	12	VC_1_0	12	0.7025	1	0.7025	5	1	1	1
35	Acinetobacter~phage~Petty	Caudovirales	Autographiviridae	Pettyvirus	37_0	Clustered	23	VC_37_0	23	1	1	1	4	2	1	1
36	Acinetobacter~phage~SH-Ab~15519	Caudovirales	Autographiviridae	Friunavirus	37_0	Clustered	23	VC_37_0	23	1	1	1	4	2	1	1
37	Acinetobacter~phage~WCHABP1	Caudovirales	Myoviridae	Obolenskvirus	35_0	Clustered	9	VC_35_0	9	0.8519	1	0.8519	2	1	1	1
38	Acinetobacter~phage~WCHABP12	Caudovirales	Myoviridae	Obolenskvirus	35_0	Clustered	9	VC_35_0	9	0.8519	1	0.8519	2	1	1	1
39	Acinetobacter~phage~WCHABP5	Caudovirales	Autographiviridae	Friunavirus	37_0	Clustered	23	VC_37_0	23	1	1	1	4	2	1	1
40	Acinetobacter~phage~YMC-13-01-C62	Caudovirales	Myoviridae	Ap22virus	35_0	Clustered	9	VC_35_0	9	0.8519	1	0.8519	2	1	1	1
41	Acinetobacter~phage~YMC/09/02/B1251	Caudovirales	Siphoviridae	Vieuvirus	48_0	Clustered	3	VC_48_0	3	0.8707	0.981556	0.8547	1	1	1	1
42	Acinetobacter~phage~YMC11/11/R3177	Caudovirales	Siphoviridae	Vieuvirus	48_0	Clustered	3	VC_48_0	3	0.8707	0.981556	0.8547	1	1	1	1
43	Acinetobacter~phage~YMC11/12/R2315	Caudovirales	Myoviridae	Obolenskvirus	35_0	Clustered	9	VC_35_0	9	0.8519	1	0.8519	2	1	1	1
44	Acinetobacter~phage~ZZ1	Caudovirales	Myoviridae	Unassigned	38_3	Clustered/Singleton	1	VC_38_3	1	0	1	0	1	1	1	1
45	Acinetobacter~phage~phiAB1	Caudovirales	Podoviridae	Fri1virus	37_0	Clustered	23	VC_37_0	23	1	1	1	4	2	1	1
46	Acinetobacter~phage~phiAB6	Caudovirales	Autographiviridae	Friunavirus	37_0	Clustered	23	VC_37_0	23	1	1	1	4	2	1	1
47	Acinetobacter~phage~vB_AbaM_Acibel004	Caudovirales	Myoviridae	Saclayvirus	50_1	Clustered/Singleton	1	VC_50_1	1	0	1	0	1	1	1	1
48	Acinetobacter~phage~vB_AbaM_B09_Aci01-1	Caudovirales	Myoviridae	Saclayvirus	50_0	Clustered	4	VC_50_0	4	0.5824	0.999981	0.5824	1	1	1	1
49	Acinetobacter~phage~vB_AbaM_B09_Aci02-2	Caudovirales	Myoviridae	Saclayvirus	50_0	Clustered	4	VC_50_0	4	0.5824	0.999981	0.5824	1	1	1	1
50	Acinetobacter~phage~vB_AbaM_B09_Aci05	Caudovirales	Myoviridae	Saclayvirus	50_0	Clustered	4	VC_50_0	4	0.5824	0.999981	0.5824	1	1	1	1
51	Acinetobacter~phage~vB_AbaM_PhT2	Caudovirales	Myoviridae	Unassigned	38_0	Clustered	10	VC_38_0	10	0.2461	1	0.2461	1	1	1	0.9111
52	Acinetobacter~phage~vB_AbaM_phiAbaA1	Caudovirales	Myoviridae	Saclayvirus	50_0	Clustered	4	VC_50_0	4	0.5824	0.999981	0.5824	1	1	1	1
53	Acinetobacter~phage~vB_AbaP_46-62_Aci07	Caudovirales	Autographiviridae	Friunavirus	37_0	Clustered	23	VC_37_0	23	1	1	1	4	2	1	1
54	Acinetobacter~phage~vB_AbaP_AS11	Caudovirales	Autographiviridae	Friunavirus	37_0	Clustered	23	VC_37_0	23	1	1	1	4	2	1	1
55	Acinetobacter~phage~vB_AbaP_AS12	Caudovirales	Autographiviridae	Friunavirus	37_0	Clustered	23	VC_37_0	23	1	1	1	4	2	1	1
56	Acinetobacter~phage~vB_AbaP_Acibel007	Caudovirales	Autographiviridae	Daemvirus	37_0	Clustered	23	VC_37_0	23	1	1	1	4	2	1	1
57	Acinetobacter~phage~vB_AbaP_Apostate	Caudovirales	Myoviridae	Unassigned	38_0	Clustered	10	VC_38_0	10	0.2461	1	0.2461	1	1	1	0.9111
58	Acinetobacter~phage~vB_AbaP_B09_Aci08	Caudovirales	Autographiviridae	Friunavirus	37_0	Clustered	23	VC_37_0	23	1	1	1	4	2	1	1
59	Acinetobacter~phage~vB_AbaP_B1	Caudovirales	Autographiviridae	Friunavirus	37_0	Clustered	23	VC_37_0	23	1	1	1	4	2	1	1
60	Acinetobacter~phage~vB_AbaP_B3	Caudovirales	Autographiviridae	Friunavirus	37_0	Clustered	23	VC_37_0	23	1	1	1	4	2	1	1
61	Acinetobacter~phage~vB_AbaP_B5	Caudovirales	Autographiviridae	Friunavirus	37_0	Clustered	23	VC_37_0	23	1	1	1	4	2	1	1
62	Acinetobacter~phage~vB_AbaP_Berthold	Caudovirales	Myoviridae	Unassigned	38_0	Clustered	10	VC_38_0	10	0.2461	1	0.2461	1	1	1	0.9111
63	Acinetobacter~phage~vB_AbaP_D2	Caudovirales	Autographiviridae	Friunavirus	37_0	Clustered	23	VC_37_0	23	1	1	1	4	2	1	1
64	Acinetobacter~phage~vB_AbaP_Kimel	Caudovirales	Myoviridae	Unassigned	38_0	Clustered	10	VC_38_0	10	0.2461	1	0.2461	1	1	1	0.9111
65	Acinetobacter~phage~vB_AbaP_Konradin	Caudovirales	Myoviridae	Unassigned	38_0	Clustered	10	VC_38_0	10	0.2461	1	0.2461	1	1	1	0.9111
66	Acinetobacter~phage~vB_AbaP_Lazarus	Caudovirales	Myoviridae	Unassigned	38_0	Clustered	10	VC_38_0	10	0.2461	1	0.2461	1	1	1	0.9111
67	Acinetobacter~phage~vB_AbaP_PD-6A3	Caudovirales	Podoviridae	Fri1virus	37_0	Clustered	23	VC_37_0	23	1	1	1	4	2	1	1
68	Acinetobacter~phage~vB_AbaP_PD-AB9	Caudovirales	Podoviridae	Fri1virus	37_0	Clustered	23	VC_37_0	23	1	1	1	4	2	1	1
69	Acinetobacter~phage~vB_AbaS_TRS1	Caudovirales	Siphoviridae	Vieuvirus	48_0	Clustered	3	VC_48_0	3	0.8707	0.981556	0.8547	1	1	1	1
70	Acinetobacter~phage~vB_ApiM_fHyAci03	Caudovirales	Myoviridae	Unassigned	38_0	Clustered	10	VC_38_0	10	0.2461	1	0.2461	1	1	1	0.9111
71	Acinetobacter~phage~vB_ApiP_P1	Caudovirales	Autographiviridae	Friunavirus	37_0	Clustered	23	VC_37_0	23	1	1	1	4	2	1	1
72	Acinetobacter~phage~vB_ApiP_P2	Caudovirales	Autographiviridae	Friunavirus	37_0	Clustered	23	VC_37_0	23	1	1	1	4	2	1	1
73	Acinetobacter~virus~133	Caudovirales	Myoviridae	Unassigned	38_5	Clustered/Singleton	1	VC_38_5	1	0	1	0	1	1	1	1
74	Aeribacillus~phage~AP45	Caudovirales	Myoviridae	Unassigned	62_0	Clustered/Singleton	1	VC_62_0	1	0	1	0	1	1	1	1
75	Aeromonas~phage~2-L372D	Caudovirales	Myoviridae	Unassigned	69_0	Clustered	3	VC_69_0	3	0.2139	0.99804	0.2135	1	1	1	0.6667
76	Aeromonas~phage~25AhydR2PP	Caudovirales	Autographiviridae	Aerosvirus	78_0	Clustered	14	VC_78_0	14	0.6325	1	0.6325	8	1	1	1
77	Aeromonas~phage~2_L372X	Caudovirales	Myoviridae	Unassigned	69_0	Clustered	3	VC_69_0	3	0.2139	0.99804	0.2135	1	1	1	0.6667
78	Aeromonas~phage~4_4572	Caudovirales	Podoviridae	Unassigned	85_0	Clustered	4	VC_85_0	4	0.499	0.999979	0.4989	1	1	1	1
79	Aeromonas~phage~4_L372D	Caudovirales	Myoviridae	Unassigned	69_0	Clustered	3	VC_69_0	3	0.2139	0.99804	0.2135	1	1	1	0.6667
80	Aeromonas~phage~4_L372XY	Caudovirales	Myoviridae	Unassigned	69_1	Clustered/Singleton	1	VC_69_1	1	0	1	0	1	1	1	1
81	Aeromonas~phage~AS-gz	Caudovirales	Myoviridae	Tulanevirus	39_1	Clustered	5	VC_39_1	5	0.0983	1	0.0983	2	1	1	1
82	Aeromonas~phage~Aes012	Caudovirales	Myoviridae	Secunda5virus	39_1	Clustered	5	VC_39_1	5	0.0983	1	0.0983	2	1	1	1
83	Aeromonas~phage~Aes508	Caudovirales	Myoviridae	Secunda5virus	39_1	Clustered	5	VC_39_1	5	0.0983	1	0.0983	2	1	1	1
84	Aeromonas~phage~Ahp1	Caudovirales	Autographiviridae	Ahphunavirus	78_0	Clustered	14	VC_78_0	14	0.6325	1	0.6325	8	1	1	1
85	Aeromonas~phage~CF7	Caudovirales	Autographiviridae	Ahphunavirus	78_0	Clustered	14	VC_78_0	14	0.6325	1	0.6325	8	1	1	1
86	Aeromonas~phage~LAh9	Caudovirales	Podoviridae	Unassigned	85_0	Clustered	4	VC_85_0	4	0.499	0.999979	0.4989	1	1	1	1
87	Aeromonas~phage~LAh_6	Caudovirales	Podoviridae	Unassigned	85_0	Clustered	4	VC_85_0	4	0.499	0.999979	0.4989	1	1	1	1
88	Aeromonas~phage~LAh_8	Caudovirales	Podoviridae	Unassigned	85_0	Clustered	4	VC_85_0	4	0.499	0.999979	0.4989	1	1	1	1
89	Aeromonas~phage~PX29	Caudovirales	Myoviridae	Unassigned	41_0	Clustered	3	VC_41_0	3	0.0739	0.99857	0.0738	1	1	1	1
90	Aeromonas~phage~ZPAH7	Caudovirales	Autographiviridae	Aerosvirus	78_0	Clustered	14	VC_78_0	14	0.6325	1	0.6325	8	1	1	1
91	Aeromonas~phage~pAh6-C	Caudovirales	Chaseviridae	Pahsextavirus	98_0	Clustered	3	VC_98_0	3	0.2351	0.997498	0.2345	2	1	1	1
92	Aeromonas~phage~pIS4-A	Caudovirales	Siphoviridae	Pis4avirus	100_0	Clustered	5	VC_100_0	5	0.5924	1	0.5924	3	1	1	1
93	Aeromonas~phage~phiAS4	Caudovirales	Myoviridae	Secunda5virus	39_1	Clustered	5	VC_39_1	5	0.0983	1	0.0983	2	1	1	1
94	Aeromonas~phage~phiAS5	Caudovirales	Myoviridae	Unassigned	41_0	Clustered	3	VC_41_0	3	0.0739	0.99857	0.0738	1	1	1	1
95	Aeromonas~phage~phiAS7	Caudovirales	Autographiviridae	Aerosvirus	78_0	Clustered	14	VC_78_0	14	0.6325	1	0.6325	8	1	1	1
96	Aeromonas~virus~25	Caudovirales	Myoviridae	Secunda5virus	39_1	Clustered	5	VC_39_1	5	0.0983	1	0.0983	2	1	1	1
97	Aeromonas~virus~31	Caudovirales	Myoviridae	Secunda5virus	39_0	Clustered	2	VC_39_0	2	0.0231	0.949638	0.0219	2	1	1	1
98	Aeromonas~virus~44RR2	Caudovirales	Myoviridae	Biquartavirus	39_0	Clustered	2	VC_39_0	2	0.0231	0.949638	0.0219	2	1	1	1
99	Aeromonas~virus~Aeh1	Caudovirales	Myoviridae	Unassigned	41_0	Clustered	3	VC_41_0	3	0.0739	0.99857	0.0738	1	1	1	1
100	Aeromonas~virus~phiO18P	Caudovirales	Myoviridae	Hp1virus	107_0	Clustered	14	VC_107_0	14	0.9098	1	0.9098	8	1	1	1
101	Aggregatibacter~phage~S1249	Caudovirales	Myoviridae	Unassigned	109_0	Clustered	2	VC_109_0	2	0.4112	0.946817	0.3893	1	1	1	1
102	Agrobacterium~phage~7-7-1	Caudovirales	Myoviridae	Schmittlotzvirus	110_0	Clustered	3	VC_110_0	3	0.1257	0.983214	0.1235	3	2	1	1
103	Agrobacterium~phage~Atu_ph02	Caudovirales	Autographiviridae	Atuphduovirus	83_0	Clustered	2	VC_83_0	2	0.2318	0.953513	0.2211	1	1	1	1
104	Agrobacterium~phage~Atu_ph03	Caudovirales	Autographiviridae	Atuphduovirus	83_0	Clustered	2	VC_83_0	2	0.2318	0.953513	0.2211	1	1	1	1
105	Alsa_2	Unassigned	Unassigned	Unassigned	114_0	Clustered	4	VC_114_0	4	0.1205	0.999986	0.1205	1	1	1	1
106	Alsa_3	Unassigned	Unassigned	Unassigned	114_0	Clustered	4	VC_114_0	4	0.1205	0.999986	0.1205	1	1	1	1
107	Alsa_4	Unassigned	Unassigned	Unassigned	114_0	Clustered	4	VC_114_0	4	0.1205	0.999986	0.1205	1	1	1	1
108	Aquamicrobium~phage~P14	Caudovirales	Autographiviridae	Aqualcavirus	79_0	Clustered	19	VC_79_0	19	0.4247	1	0.4247	14	1	1	1
109	Archaeal~BJ1~virus	Caudovirales	Siphoviridae	Unassigned	131_0	Clustered	2	VC_131_0	2	0.8315	0.729854	0.6068	1	2	2	1
110	Arthrobacter~phage~Abidatro	Caudovirales	Siphoviridae	Galaxyvirus	135_0	Clustered	6	VC_135_0	6	0.7868	1	0.7868	3	1	1	1
111	Arthrobacter~phage~Adat	Caudovirales	Podoviridae	Jasminevirus	144_0	Clustered	2	VC_144_0	2	1	1	1	1	1	1	1
112	Arthrobacter~phage~Amigo	Caudovirales	Siphoviridae	Amigovirus	145_0	Clustered	2	VC_145_0	2	0.7709	0.912378	0.7034	1	1	1	1
113	Arthrobacter~phage~Andrew	Caudovirales	Siphoviridae	Andrewvirus	135_0	Clustered	6	VC_135_0	6	0.7868	1	0.7868	3	1	1	1
114	Arthrobacter~phage~Anjali	Caudovirales	Podoviridae	Unassigned	55_0	Clustered	2	VC_55_0	2	0.6983	0.89848	0.6274	1	1	1	1
115	Arthrobacter~phage~BarretLemon	Caudovirales	Myoviridae	Marthavirus	132_0	Clustered	9	VC_132_0	9	0.6876	1	0.6876	1	1	1	1
116	Arthrobacter~phage~Beans	Caudovirales	Myoviridae	Marthavirus	132_0	Clustered	9	VC_132_0	9	0.6876	1	0.6876	1	1	1	1
117	Arthrobacter~phage~Bennie	Caudovirales	Siphoviridae	Korravirus	136_0	Clustered	9	VC_136_0	9	0.8562	1	0.8562	1	1	1	1
118	Arthrobacter~phage~Brent	Caudovirales	Myoviridae	Marthavirus	132_0	Clustered	9	VC_132_0	9	0.6876	1	0.6876	1	1	1	1
119	Arthrobacter~phage~Bridgette	Caudovirales	Siphoviridae	Bridgettevirus	149_0	Clustered	5	VC_149_0	5	0.9824	0.99986	0.9823	1	1	1	1
120	Arthrobacter~phage~Colucci	Caudovirales	Myoviridae	Radnorvirus	133_0	Clustered	6	VC_133_0	6	0.6119	1	0.6119	2	1	1	1
121	Arthrobacter~phage~Constance	Caudovirales	Siphoviridae	Bridgettevirus	149_0	Clustered	5	VC_149_0	5	0.9824	0.99986	0.9823	1	1	1	1
122	Arthrobacter~phage~Coral	Caudovirales	Siphoviridae	Coralvirus	135_0	Clustered	6	VC_135_0	6	0.7868	1	0.7868	3	1	1	1
123	Arthrobacter~phage~DrManhattan	Caudovirales	Siphoviridae	Manhattanvirus	148_0	Clustered	4	VC_148_0	4	0.5924	0.999976	0.5924	4	1	1	1
124	Arthrobacter~phage~DrRobert	Caudovirales	Siphoviridae	Korravirus	136_0	Clustered	9	VC_136_0	9	0.8562	1	0.8562	1	1	1	1
125	Arthrobacter~phage~DrYang	Caudovirales	Myoviridae	Radnorvirus	133_0	Clustered	6	VC_133_0	6	0.6119	1	0.6119	2	1	1	1
126	Arthrobacter~phage~Eileen	Caudovirales	Siphoviridae	Bridgettevirus	149_0	Clustered	5	VC_149_0	5	0.9824	0.99986	0.9823	1	1	1	1
127	Arthrobacter~phage~Galaxy	Caudovirales	Siphoviridae	Galaxyvirus	135_0	Clustered	6	VC_135_0	6	0.7868	1	0.7868	3	1	1	1
128	Arthrobacter~phage~Glenn	Caudovirales	Siphoviridae	Korravirus	136_0	Clustered	9	VC_136_0	9	0.8562	1	0.8562	1	1	1	1
129	Arthrobacter~phage~HunterDalle	Caudovirales	Siphoviridae	Korravirus	136_0	Clustered	9	VC_136_0	9	0.8562	1	0.8562	1	1	1	1
130	Arthrobacter~phage~Jasmine	Caudovirales	Podoviridae	Jasminevirus	144_0	Clustered	2	VC_144_0	2	1	1	1	1	1	1	1
131	Arthrobacter~phage~Jawnski	Caudovirales	Myoviridae	Marthavirus	132_0	Clustered	9	VC_132_0	9	0.6876	1	0.6876	1	1	1	1
132	Arthrobacter~phage~Joann	Caudovirales	Siphoviridae	Korravirus	136_0	Clustered	9	VC_136_0	9	0.8562	1	0.8562	1	1	1	1
133	Arthrobacter~phage~Judy	Caudovirales	Siphoviridae	Bridgettevirus	149_0	Clustered	5	VC_149_0	5	0.9824	0.99986	0.9823	1	1	1	1
134	Arthrobacter~phage~KBurrousTX	Caudovirales	Myoviridae	Radnorvirus	133_0	Clustered	6	VC_133_0	6	0.6119	1	0.6119	2	1	1	1
135	Arthrobacter~phage~KellEzio	Caudovirales	Siphoviridae	Kelleziovirus	159_0	Clustered	2	VC_159_0	2	1	1	1	1	1	1	1
136	Arthrobacter~phage~Kepler	Caudovirales	Siphoviridae	Coralvirus	135_0	Clustered	6	VC_135_0	6	0.7868	1	0.7868	3	1	1	1
137	Arthrobacter~phage~Kitkat	Caudovirales	Siphoviridae	Kelleziovirus	159_0	Clustered	2	VC_159_0	2	1	1	1	1	1	1	1
138	Arthrobacter~phage~Korra	Caudovirales	Siphoviridae	Korravirus	136_0	Clustered	9	VC_136_0	9	0.8562	1	0.8562	1	1	1	1
139	Arthrobacter~phage~Kuleana	Caudovirales	Siphoviridae	Coralvirus	135_0	Clustered	6	VC_135_0	6	0.7868	1	0.7868	3	1	1	1
140	Arthrobacter~phage~Liebe	Caudovirales	Siphoviridae	Liebevirus	148_0	Clustered	4	VC_148_0	4	0.5924	0.999976	0.5924	4	1	1	1
141	Arthrobacter~phage~Lymara	Caudovirales	Myoviridae	Radnorvirus	133_0	Clustered	6	VC_133_0	6	0.6119	1	0.6119	2	1	1	1
142	Arthrobacter~phage~Maja	Caudovirales	Siphoviridae	Majavirus	137_0	Clustered	2	VC_137_0	2	0.0923	0.937339	0.0865	2	1	1	1
143	Arthrobacter~phage~Martha	Caudovirales	Myoviridae	Marthavirus	132_0	Clustered	9	VC_132_0	9	0.6876	1	0.6876	1	1	1	1
144	Arthrobacter~phage~Mendel	Caudovirales	Podoviridae	Unassigned	55_0	Clustered	2	VC_55_0	2	0.6983	0.89848	0.6274	1	1	1	1
145	Arthrobacter~phage~Molivia	Caudovirales	Siphoviridae	Amigovirus	145_0	Clustered	2	VC_145_0	2	0.7709	0.912378	0.7034	1	1	1	1
146	Arthrobacter~phage~Mufasa8	Caudovirales	Siphoviridae	Unassigned	134_0	Clustered	2	VC_134_0	2	0.6987	0.936544	0.6544	2	1	1	1
147	Arthrobacter~phage~Peas	Caudovirales	Siphoviridae	Bridgettevirus	149_0	Clustered	5	VC_149_0	5	0.9824	0.99986	0.9823	1	1	1	1
148	Arthrobacter~phage~Piccoletto	Caudovirales	Myoviridae	Marthavirus	132_0	Clustered	9	VC_132_0	9	0.6876	1	0.6876	1	1	1	1
149	Arthrobacter~phage~Preamble	Caudovirales	Siphoviridae	Korravirus	136_0	Clustered	9	VC_136_0	9	0.8562	1	0.8562	1	1	1	1
150	Arthrobacter~phage~PrincessTrina	Caudovirales	Myoviridae	Arv1virus	133_0	Clustered	6	VC_133_0	6	0.6119	1	0.6119	2	1	1	1
151	Arthrobacter~phage~Pumancara	Caudovirales	Siphoviridae	Korravirus	136_0	Clustered	9	VC_136_0	9	0.8562	1	0.8562	1	1	1	1
152	Arthrobacter~phage~Shade	Caudovirales	Myoviridae	Marthavirus	132_0	Clustered	9	VC_132_0	9	0.6876	1	0.6876	1	1	1	1
153	Arthrobacter~phage~Sonali	Caudovirales	Siphoviridae	Sonalivirus	134_0	Clustered	2	VC_134_0	2	0.6987	0.936544	0.6544	2	1	1	1
154	Arthrobacter~phage~Sonny	Caudovirales	Myoviridae	Marthavirus	132_0	Clustered	9	VC_132_0	9	0.6876	1	0.6876	1	1	1	1
155	Arthrobacter~phage~TripleJ	Caudovirales	Siphoviridae	Unassigned	146_0	Clustered	2	VC_146_0	2	0.0975	0.949507	0.0926	2	1	1	1
156	Arthrobacter~phage~Wayne	Caudovirales	Siphoviridae	Korravirus	136_0	Clustered	9	VC_136_0	9	0.8562	1	0.8562	1	1	1	1
157	Arthrobacter~phage~Yang	Caudovirales	Siphoviridae	Yangvirus	148_0	Clustered	4	VC_148_0	4	0.5924	0.999976	0.5924	4	1	1	1
158	Arthrobacter~phage~Zartrosa	Caudovirales	Myoviridae	Marthavirus	132_0	Clustered	9	VC_132_0	9	0.6876	1	0.6876	1	1	1	1
159	Arthrobacter~phage~vB_ArS-ArV2	Caudovirales	Siphoviridae	Unassigned	137_0	Clustered	2	VC_137_0	2	0.0923	0.937339	0.0865	2	1	1	1
160	Arthrobacter~phage~vB_ArtM-ArV1	Caudovirales	Myoviridae	Arv1virus	133_0	Clustered	6	VC_133_0	6	0.6119	1	0.6119	2	1	1	1
161	Bacillus~phage~0305phi8-36	Caudovirales	Myoviridae	Unassigned	166_0	Clustered/Singleton	1	VC_166_0	1	0	1	0	1	1	1	1
162	Bacillus~phage~AR9	Caudovirales	Myoviridae	Unassigned	167_0	Clustered	2	VC_167_0	2	0.7283	0.729854	0.5316	1	1	1	1
163	Bacillus~phage~Aurora	Caudovirales	Podoviridae	Unassigned	168_0	Clustered	4	VC_168_0	4	0.658	0.999895	0.658	1	1	1	1
164	Bacillus~phage~BCD7	Caudovirales	Myoviridae	Unassigned	175_0	Clustered	2	VC_175_0	2	0.6644	0.814453	0.5411	1	1	1	1
165	Bacillus~phage~BCP78	Caudovirales	Myoviridae	Tsarbombavirus	170_0	Clustered	3	VC_170_0	3	0.0516	0.998473	0.0515	1	1	1	1
166	Bacillus~phage~BCP8-2	Caudovirales	Myoviridae	Bc431virus	170_5	Clustered	2	VC_170_5	2	0.0254	0.944637	0.024	1	1	1	1
167	Bacillus~phage~BCU4	Caudovirales	Myoviridae	Tsarbombavirus	170_0	Clustered	3	VC_170_0	3	0.0516	0.998473	0.0515	1	1	1	1
168	Bacillus~phage~BPS10C	Caudovirales	Herelleviridae	Wphvirus	171_1	Clustered	4	VC_171_1	4	0.0701	0.999195	0.07	1	2	1	1
169	Bacillus~phage~BPS13	Caudovirales	Myoviridae	Wphvirus	171_1	Clustered	4	VC_171_1	4	0.0701	0.999195	0.07	1	2	1	1
170	Bacillus~phage~BSP38	Caudovirales	Herelleviridae	Nitunavirus	170_4	Clustered	2	VC_170_4	2	0.0294	0.952456	0.028	1	1	1	1
171	Bacillus~phage~BalMu-1	Caudovirales	Myoviridae	Unassigned	185_0	Clustered	2	VC_185_0	2	0.0447	0.873113	0.039	2	1	1	1
172	Bacillus~phage~Bam35c	Kalamavirales	Tectiviridae	Betatectivirus	187_0	Clustered	4	VC_187_0	4	1	1	1	1	1	1	1
173	Bacillus~phage~Bcp1	Caudovirales	Myoviridae	Bc431virus	170_6	Clustered	4	VC_170_6	4	0.0792	0.999973	0.0792	1	1	1	0.8333
174	Bacillus~phage~Belinda	Caudovirales	Herelleviridae	Wphvirus	171_0	Clustered	12	VC_171_0	12	0.3141	1	0.3141	1	2	1	1
175	Bacillus~phage~Bobb	Caudovirales	Myoviridae	Agatevirus	170_7	Clustered	3	VC_170_7	3	0.0657	0.998258	0.0656	1	1	1	1
176	Bacillus~phage~Bp8p-C	Caudovirales	Myoviridae	Agatevirus	170_7	Clustered	3	VC_170_7	3	0.0657	0.998258	0.0656	1	1	1	1
177	Bacillus~phage~Bp8p-T	Caudovirales	Myoviridae	Agatevirus	170_7	Clustered	3	VC_170_7	3	0.0657	0.998258	0.0656	1	1	1	1
178	Bacillus~phage~CampHawk	Caudovirales	Myoviridae	Spo1virus	172_0	Clustered	2	VC_172_0	2	0.2405	0.9545	0.2296	1	1	1	1
179	Bacillus~phage~Carmen17	Caudovirales	Siphoviridae	Unassigned	196_0	Clustered	2	VC_196_0	2	0.2491	0.953217	0.2375	1	1	1	1
180	Bacillus~phage~Claudi	Caudovirales	Podoviridae	Unassigned	168_0	Clustered	4	VC_168_0	4	0.658	0.999895	0.658	1	1	1	1
181	Bacillus~phage~DIGNKC	Caudovirales	Herelleviridae	Wphvirus	171_0	Clustered	12	VC_171_0	12	0.3141	1	0.3141	1	2	1	1
182	Bacillus~phage~Deep~Blue	Caudovirales	Myoviridae	Bc431virus	170_6	Clustered	4	VC_170_6	4	0.0792	0.999973	0.0792	1	1	1	0.8333
183	Bacillus~phage~DirtyBetty	Caudovirales	Herelleviridae	Wphvirus	171_0	Clustered	12	VC_171_0	12	0.3141	1	0.3141	1	2	1	1
184	Bacillus~phage~Eldridge	Caudovirales	Herelleviridae	Unassigned	170_9	Clustered/Singleton	1	VC_170_9	1	0	1	0	1	1	1	1
185	Bacillus~phage~Eyuki	Caudovirales	Myoviridae	Wphvirus	171_0	Clustered	12	VC_171_0	12	0.3141	1	0.3141	1	2	1	1
186	Bacillus~phage~Fah	Caudovirales	Siphoviridae	Wbetavirus	189_0	Clustered	3	VC_189_0	3	0.3494	0.998189	0.3488	1	1	1	1
187	Bacillus~phage~GIL16c	Kalamavirales	Tectiviridae	Betatectivirus	187_0	Clustered	4	VC_187_0	4	1	1	1	1	1	1	1
188	Bacillus~phage~Gamma	Caudovirales	Siphoviridae	Wbetavirus	189_0	Clustered	3	VC_189_0	3	0.3494	0.998189	0.3488	1	1	1	1
189	Bacillus~phage~Grass	Caudovirales	Myoviridae	Nit1virus	170_3	Clustered	2	VC_170_3	2	0.0307	0.952052	0.0293	1	1	1	1
190	Bacillus~phage~Hakuna	Caudovirales	Myoviridae	Wphvirus	171_0	Clustered	12	VC_171_0	12	0.3141	1	0.3141	1	2	1	1
191	Bacillus~phage~JBP901	Caudovirales	Myoviridae	Bc431virus	170_5	Clustered	2	VC_170_5	2	0.0254	0.944637	0.024	1	1	1	1
192	Bacillus~phage~Kida	Caudovirales	Herelleviridae	Wphvirus	171_0	Clustered	12	VC_171_0	12	0.3141	1	0.3141	1	2	1	1
193	Bacillus~phage~MG-B1	Caudovirales	Podoviridae	Unassigned	168_0	Clustered	4	VC_168_0	4	0.658	0.999895	0.658	1	1	1	1
194	Bacillus~phage~Mater	Caudovirales	Herelleviridae	Unassigned	170_11	Clustered/Singleton	1	VC_170_11	1	0	1	0	1	1	1	1
195	Bacillus~phage~Megatron	Caudovirales	Myoviridae	Wphvirus	171_0	Clustered	12	VC_171_0	12	0.3141	1	0.3141	1	2	1	1
196	Bacillus~phage~Mgbh1	Caudovirales	Siphoviridae	Magadivirus	204_0	Clustered	2	VC_204_0	2	0.4137	0.923105	0.3819	2	1	1	1
197	Bacillus~phage~Moonbeam	Caudovirales	Herelleviridae	Unassigned	170_10	Clustered/Singleton	1	VC_170_10	1	0	1	0	1	1	1	1
198	Bacillus~phage~Nemo	Caudovirales	Herelleviridae	Wphvirus	171_0	Clustered	12	VC_171_0	12	0.3141	1	0.3141	1	2	1	1
199	Bacillus~phage~Nigalana	Caudovirales	Herelleviridae	Wphvirus	171_0	Clustered	12	VC_171_0	12	0.3141	1	0.3141	1	2	1	1
200	Bacillus~phage~NotTheCreek	Caudovirales	Herelleviridae	Wphvirus	171_0	Clustered	12	VC_171_0	12	0.3141	1	0.3141	1	2	1	1
201	Bacillus~phage~PBC1	Caudovirales	Siphoviridae	Unassigned	196_0	Clustered	2	VC_196_0	2	0.2491	0.953217	0.2375	1	1	1	1
202	Bacillus~phage~Page	Caudovirales	Podoviridae	Pagevirus	64_0	Clustered	6	VC_64_0	6	0.9791	0.999999	0.9791	1	1	1	1
203	Bacillus~phage~Palmer	Caudovirales	Podoviridae	Pagevirus	64_0	Clustered	6	VC_64_0	6	0.9791	0.999999	0.9791	1	1	1	1
204	Bacillus~phage~Pascal	Caudovirales	Podoviridae	Pagevirus	64_0	Clustered	6	VC_64_0	6	0.9791	0.999999	0.9791	1	1	1	1
205	Bacillus~phage~Pavlov	Caudovirales	Podoviridae	Pagevirus	64_0	Clustered	6	VC_64_0	6	0.9791	0.999999	0.9791	1	1	1	1
206	Bacillus~phage~PfEFR-4	Caudovirales	Siphoviridae	Unassigned	190_0	Clustered	3	VC_190_0	3	0.253	0.998446	0.2526	1	1	1	1
207	Bacillus~phage~PfEFR-5	Caudovirales	Siphoviridae	Unassigned	190_0	Clustered	3	VC_190_0	3	0.253	0.998446	0.2526	1	1	1	1
208	Bacillus~phage~Pony	Caudovirales	Podoviridae	Pagevirus	64_0	Clustered	6	VC_64_0	6	0.9791	0.999999	0.9791	1	1	1	1
209	Bacillus~phage~Pookie	Caudovirales	Podoviridae	Pagevirus	64_0	Clustered	6	VC_64_0	6	0.9791	0.999999	0.9791	1	1	1	1
210	Bacillus~phage~SIOphi	Caudovirales	Herelleviridae	Unassigned	170_1	Clustered/Singleton	1	VC_170_1	1	0	1	0	1	1	1	1
211	Bacillus~phage~SP-15	Caudovirales	Myoviridae	Thornevirus	212_0	Clustered/Singleton	1	VC_212_0	1	0	1	0	1	1	1	1
212	Bacillus~phage~SPP1	Caudovirales	Siphoviridae	Unassigned	209_1	Clustered/Singleton	1	VC_209_1	1	0	1	0	1	1	1	1
213	Bacillus~phage~SageFayge	Caudovirales	Herelleviridae	Wphvirus	171_0	Clustered	12	VC_171_0	12	0.3141	1	0.3141	1	2	1	1
214	Bacillus~phage~SalinJah	Caudovirales	Herelleviridae	Wphvirus	171_1	Clustered	4	VC_171_1	4	0.0701	0.999195	0.07	1	2	1	1
215	Bacillus~phage~Shbh1	Caudovirales	Myoviridae	Shalavirus	170_2	Clustered/Singleton	1	VC_170_2	1	0	1	0	1	1	1	1
216	Bacillus~phage~Slash	Caudovirales	Siphoviridae	Slashvirus	213_0	Clustered	4	VC_213_0	4	0.9982	0.966623	0.9649	1	1	1	1
217	Bacillus~phage~Stahl	Caudovirales	Siphoviridae	Slashvirus	213_0	Clustered	4	VC_213_0	4	0.9982	0.966623	0.9649	1	1	1	1
218	Bacillus~phage~Staley	Caudovirales	Siphoviridae	Slashvirus	213_0	Clustered	4	VC_213_0	4	0.9982	0.966623	0.9649	1	1	1	1
219	Bacillus~phage~Stills	Caudovirales	Siphoviridae	Slashvirus	213_0	Clustered	4	VC_213_0	4	0.9982	0.966623	0.9649	1	1	1	1
220	Bacillus~phage~Stitch	Caudovirales	Podoviridae	Unassigned	168_0	Clustered	4	VC_168_0	4	0.658	0.999895	0.658	1	1	1	1
221	Bacillus~phage~TP21-L	Caudovirales	Siphoviridae	Tp21virus	191_0	Clustered	2	VC_191_0	2	0.7556	0.879217	0.6643	1	1	1	1
222	Bacillus~phage~TsarBomba	Caudovirales	Myoviridae	Tsarbombavirus	170_0	Clustered	3	VC_170_0	3	0.0516	0.998473	0.0515	1	1	1	1
223	Bacillus~phage~VMY22	Caudovirales	Podoviridae	Unassigned	57_0	Clustered	4	VC_57_0	4	0.3845	0.998957	0.3841	2	1	1	1
224	Bacillus~phage~W.Ph.	Caudovirales	Myoviridae	Wphvirus	171_1	Clustered	4	VC_171_1	4	0.0701	0.999195	0.07	1	2	1	1
225	Bacillus~phage~Wip1	Kalamavirales	Tectiviridae	Betatectivirus	187_0	Clustered	4	VC_187_0	4	1	1	1	1	1	1	1
226	Bacillus~phage~Zuko	Caudovirales	Herelleviridae	Wphvirus	171_0	Clustered	12	VC_171_0	12	0.3141	1	0.3141	1	2	1	1
227	Bacillus~phage~phiAGATE	Caudovirales	Myoviridae	Agatevirus	170_8	Clustered/Singleton	1	VC_170_8	1	0	1	0	1	1	1	1
228	Bacillus~phage~phiNIT1	Caudovirales	Myoviridae	Nit1virus	170_3	Clustered	2	VC_170_3	2	0.0307	0.952052	0.0293	1	1	1	1
229	Bacillus~phage~vB_BanS-Tsamsa	Caudovirales	Siphoviridae	Unassigned	173_5	Clustered/Singleton	1	VC_173_5	1	0	1	0	1	1	1	1
230	Bacillus~phage~vB_BceM_Bc431v3	Caudovirales	Myoviridae	Bc431virus	170_6	Clustered	4	VC_170_6	4	0.0792	0.999973	0.0792	1	1	1	0.8333
231	Bacillus~phage~vB_BceS-MY192	Caudovirales	Siphoviridae	Unassigned	190_0	Clustered	3	VC_190_0	3	0.253	0.998446	0.2526	1	1	1	1
232	Bacillus~phage~vB_BhaS-171	Caudovirales	Siphoviridae	Unassigned	215_0	Clustered	2	VC_215_0	2	0.034	0.5	0.017	1	1	1	1
233	Bacillus~phage~vB_BmeM-Goe8	Caudovirales	Herelleviridae	Unassigned	170_12	Clustered/Singleton	1	VC_170_12	1	0	1	0	1	1	1	1
234	Bacillus~phage~vB_BsuM-Goe3	Caudovirales	Herelleviridae	Nitunavirus	170_4	Clustered	2	VC_170_4	2	0.0294	0.952456	0.028	1	1	1	1
235	Bacillus~phage~vB_BtS_B83	Caudovirales	Siphoviridae	Unassigned	192_0	Clustered	2	VC_192_0	2	0.5451	0.945764	0.5155	1	1	1	1
236	Bacillus~phage~vB_BtS_BMBtp14	Caudovirales	Siphoviridae	Unassigned	192_0	Clustered	2	VC_192_0	2	0.5451	0.945764	0.5155	1	1	1	1
237	Bacillus~virus~1	Caudovirales	Myoviridae	Svunavirus	124_0	Clustered	2	VC_124_0	2	0.4846	0.944398	0.4577	1	1	1	1
238	Bacillus~virus~AP50	Kalamavirales	Tectiviridae	Betatectivirus	187_0	Clustered	4	VC_187_0	4	1	1	1	1	1	1	1
239	Bacillus~virus~Andromeda	Caudovirales	Siphoviridae	Andromedavirus	208_0	Clustered	8	VC_208_0	8	0.9996	0.988943	0.9886	1	1	1	1
240	Bacillus~virus~B103	Caudovirales	Podoviridae	Phi29virus	57_0	Clustered	4	VC_57_0	4	0.3845	0.998957	0.3841	2	1	1	1
241	Bacillus~virus~BM15	Caudovirales	Myoviridae	Bc431virus	170_6	Clustered	4	VC_170_6	4	0.0792	0.999973	0.0792	1	1	1	0.8333
242	Bacillus~virus~BMBtp2	Caudovirales	Siphoviridae	Tp21virus	191_0	Clustered	2	VC_191_0	2	0.7556	0.879217	0.6643	1	1	1	1
243	Bacillus~virus~Blastoid	Caudovirales	Siphoviridae	Andromedavirus	208_0	Clustered	8	VC_208_0	8	0.9996	0.988943	0.9886	1	1	1	1
244	Bacillus~virus~Curly	Caudovirales	Siphoviridae	Andromedavirus	208_0	Clustered	8	VC_208_0	8	0.9996	0.988943	0.9886	1	1	1	1
245	Bacillus~virus~Eoghan	Caudovirales	Siphoviridae	Andromedavirus	208_0	Clustered	8	VC_208_0	8	0.9996	0.988943	0.9886	1	1	1	1
246	Bacillus~virus~Finn	Caudovirales	Siphoviridae	Andromedavirus	208_0	Clustered	8	VC_208_0	8	0.9996	0.988943	0.9886	1	1	1	1
247	Bacillus~virus~G	Caudovirales	Myoviridae	Unassigned	212_1	Clustered/Singleton	1	VC_212_1	1	0	1	0	1	1	1	1
248	Bacillus~virus~GA1	Caudovirales	Podoviridae	Phi29virus	57_0	Clustered	4	VC_57_0	4	0.3845	0.998957	0.3841	2	1	1	1
249	Bacillus~virus~Glittering	Caudovirales	Siphoviridae	Andromedavirus	208_0	Clustered	8	VC_208_0	8	0.9996	0.988943	0.9886	1	1	1	1
250	Bacillus~virus~PBS1	Caudovirales	Myoviridae	Unassigned	167_0	Clustered	2	VC_167_0	2	0.7283	0.729854	0.5316	1	1	1	1
251	Bacillus~virus~Riggi	Caudovirales	Siphoviridae	Andromedavirus	208_0	Clustered	8	VC_208_0	8	0.9996	0.988943	0.9886	1	1	1	1
252	Bacillus~virus~SPO1	Caudovirales	Myoviridae	Spo1virus	172_0	Clustered	2	VC_172_0	2	0.2405	0.9545	0.2296	1	1	1	1
253	Bacillus~virus~SPbeta	Caudovirales	Siphoviridae	Spbetavirus	173_0	Clustered/Singleton	1	VC_173_0	1	0	1	0	1	1	1	1
254	Bacillus~virus~Taylor	Caudovirales	Siphoviridae	Andromedavirus	208_0	Clustered	8	VC_208_0	8	0.9996	0.988943	0.9886	1	1	1	1
255	Bacillus~virus~Wbeta	Caudovirales	Siphoviridae	Wbetavirus	189_0	Clustered	3	VC_189_0	3	0.3494	0.998189	0.3488	1	1	1	1
256	Bacillus~virus~phi29	Caudovirales	Podoviridae	Phi29virus	57_0	Clustered	4	VC_57_0	4	0.3845	0.998957	0.3841	2	1	1	1
257	Bacteriophage~APSE-2	Caudovirales	Podoviridae	Unassigned	219_0	Clustered	2	VC_219_0	2	0.1154	0.953423	0.11	1	1	1	1
258	Bacteriophage~sp.	Unassigned	Unassigned	Unassigned	18_0	Clustered	20	VC_18_0	20	0.8603	1	0.8603	2	2	2	1
259	Bacteroides~phage~B124-14	Caudovirales	Siphoviridae	Unassigned	199_0	Clustered	2	VC_199_0	2	0.4139	0.945404	0.3913	1	1	1	1
260	Bacteroides~phage~B40-8	Caudovirales	Siphoviridae	Unassigned	199_0	Clustered	2	VC_199_0	2	0.4139	0.945404	0.3913	1	1	1	1
261	Bdellovibrio~phage~phiMH2K	Petitvirales	Microviridae	Bdellomicrovirus	226_0	Clustered	5	VC_226_0	5	0.7889	0.999912	0.7888	2	1	1	1
262	Bifidobacterium~phage~BadAargau2	Caudovirales	Podoviridae	Unassigned	56_0	Clustered	2	VC_56_0	2	0.6692	0.916009	0.613	1	1	1	1
263	Bifidobacterium~phage~BadAztec1	Caudovirales	Podoviridae	Unassigned	56_0	Clustered	2	VC_56_0	2	0.6692	0.916009	0.613	1	1	1	1
264	Bordetella~virus~BPP1	Caudovirales	Podoviridae	Bpp1virus	230_0	Clustered	3	VC_230_0	3	0.1319	0.943606	0.1245	2	1	1	1
265	Brevibacillus~phage~Abouo	Caudovirales	Myoviridae	Abouovirus	231_0	Clustered	5	VC_231_0	5	0.768	1	0.768	2	1	1	1
266	Brevibacillus~phage~Davies	Caudovirales	Myoviridae	Abouovirus	231_0	Clustered	5	VC_231_0	5	0.768	1	0.768	2	1	1	1
267	Brevibacillus~phage~Jenst	Caudovirales	Siphoviridae	Jenstvirus	166_1	Clustered/Singleton	1	VC_166_1	1	0	1	0	1	1	1	1
268	Brevibacillus~phage~Jimmer1	Caudovirales	Myoviridae	Jimmervirus	231_0	Clustered	5	VC_231_0	5	0.768	1	0.768	2	1	1	1
269	Brevibacillus~phage~Jimmer2	Caudovirales	Myoviridae	Jimmervirus	231_0	Clustered	5	VC_231_0	5	0.768	1	0.768	2	1	1	1
270	Brevibacillus~phage~Osiris	Caudovirales	Myoviridae	Jimmervirus	231_0	Clustered	5	VC_231_0	5	0.768	1	0.768	2	1	1	1
271	Brevibacillus~phage~Sundance	Caudovirales	Siphoviridae	Unassigned	173_6	Clustered/Singleton	1	VC_173_6	1	0	1	0	1	1	1	1
272	Brevibacterium~phage~LuckyBarnes	Caudovirales	Siphoviridae	Luckybarnesvirus	146_0	Clustered	2	VC_146_0	2	0.0975	0.949507	0.0926	2	1	1	1
273	Brucella~phage~BiPBO1	Caudovirales	Siphoviridae	Unassigned	236_0	Clustered	2	VC_236_0	2	0.83	0.729854	0.6058	1	1	1	1
274	Brucella~phage~Pr	Caudovirales	Podoviridae	Prtbvirus	237_0	Clustered	2	VC_237_0	2	0.8329	0.933768	0.7777	1	1	1	1
275	Brucella~phage~Tb	Caudovirales	Podoviridae	Prtbvirus	237_0	Clustered	2	VC_237_0	2	0.8329	0.933768	0.7777	1	1	1	1
276	Burkholderia~phage~Bcep176	Caudovirales	Siphoviridae	Stanholtvirus	240_0	Clustered	5	VC_240_0	5	0.4686	1	0.4686	2	1	1	1
277	Burkholderia~phage~BcepNazgul	Caudovirales	Siphoviridae	Nazgulvirus	19_0	Clustered	5	VC_19_0	5	0.0917	0.964743	0.0884	3	1	1	1
278	Burkholderia~phage~Bp-AMP1	Caudovirales	Autographiviridae	Ampunavirus	79_0	Clustered	19	VC_79_0	19	0.4247	1	0.4247	14	1	1	1
279	Burkholderia~phage~JG068	Caudovirales	Autographiviridae	Mguuvirus	79_0	Clustered	19	VC_79_0	19	0.4247	1	0.4247	14	1	1	1
280	Burkholderia~phage~KL3	Caudovirales	Myoviridae	Tigrvirus	108_0	Clustered	44	VC_108_0	44	0.8537	1	0.8537	14	1	1	1
281	Burkholderia~phage~KS14	Caudovirales	Myoviridae	Kisquattuordecimvirus	108_0	Clustered	44	VC_108_0	44	0.8537	1	0.8537	14	1	1	1
282	Burkholderia~phage~KS5	Caudovirales	Myoviridae	Kisquinquevirus	108_0	Clustered	44	VC_108_0	44	0.8537	1	0.8537	14	1	1	1
283	Burkholderia~phage~KS9	Caudovirales	Siphoviridae	Stanholtvirus	240_0	Clustered	5	VC_240_0	5	0.4686	1	0.4686	2	1	1	1
284	Burkholderia~phage~ST79	Caudovirales	Myoviridae	Nampongvirus	108_0	Clustered	44	VC_108_0	44	0.8537	1	0.8537	14	1	1	1
285	Burkholderia~phage~vB_BceM_AP3	Caudovirales	Myoviridae	Peduovirus	108_0	Clustered	44	VC_108_0	44	0.8537	1	0.8537	14	1	1	1
286	Burkholderia~phage~vB_BceS_AH2	Caudovirales	Siphoviridae	Ahduovirus	19_0	Clustered	5	VC_19_0	5	0.0917	0.964743	0.0884	3	1	1	1
287	Burkholderia~phage~vB_BceS_KL1	Caudovirales	Siphoviridae	Septima3virus	1_0	Clustered	12	VC_1_0	12	0.7025	1	0.7025	5	1	1	1
288	Burkholderia~virus~Bcep1	Caudovirales	Myoviridae	Bcep78virus	36_0	Clustered	4	VC_36_0	4	0.7549	0.999558	0.7546	1	1	1	1
289	Burkholderia~virus~Bcep22	Caudovirales	Podoviridae	Bcep22virus	254_0	Clustered	4	VC_254_0	4	0.6429	0.999973	0.6429	1	1	1	1
290	Burkholderia~virus~Bcep43	Caudovirales	Myoviridae	Bcep78virus	36_0	Clustered	4	VC_36_0	4	0.7549	0.999558	0.7546	1	1	1	1
291	Burkholderia~virus~Bcep781	Caudovirales	Myoviridae	Bcep78virus	36_0	Clustered	4	VC_36_0	4	0.7549	0.999558	0.7546	1	1	1	1
292	Burkholderia~virus~BcepF1	Caudovirales	Myoviridae	Pbunavirus	244_0	Clustered	6	VC_244_0	6	0.0835	0.759956	0.0634	4	1	1	0.8667
293	Burkholderia~virus~BcepNY3	Caudovirales	Myoviridae	Bcep78virus	36_0	Clustered	4	VC_36_0	4	0.7549	0.999558	0.7546	1	1	1	1
294	Burkholderia~virus~Bcepil02	Caudovirales	Podoviridae	Bcep22virus	254_0	Clustered	4	VC_254_0	4	0.6429	0.999973	0.6429	1	1	1	1
295	Burkholderia~virus~Bcepmigl	Caudovirales	Podoviridae	Bcep22virus	254_0	Clustered	4	VC_254_0	4	0.6429	0.999973	0.6429	1	1	1	1
296	Burkholderia~virus~DC1	Caudovirales	Podoviridae	Bcep22virus	254_0	Clustered	4	VC_254_0	4	0.6429	0.999973	0.6429	1	1	1	1
297	Burkholderia~virus~phi1026b	Caudovirales	Siphoviridae	E125virus	240_0	Clustered	5	VC_240_0	5	0.4686	1	0.4686	2	1	1	1
298	Burkholderia~virus~phi52237	Caudovirales	Myoviridae	P2virus	108_0	Clustered	44	VC_108_0	44	0.8537	1	0.8537	14	1	1	1
299	Burkholderia~virus~phi6442	Caudovirales	Siphoviridae	E125virus	240_0	Clustered	5	VC_240_0	5	0.4686	1	0.4686	2	1	1	1
300	Burkholderia~virus~phiE122	Caudovirales	Myoviridae	P2virus	108_0	Clustered	44	VC_108_0	44	0.8537	1	0.8537	14	1	1	1
301	Burkholderia~virus~phiE125	Caudovirales	Siphoviridae	E125virus	240_0	Clustered	5	VC_240_0	5	0.4686	1	0.4686	2	1	1	1
302	Burkholderia~virus~phiE202	Caudovirales	Myoviridae	P2virus	108_0	Clustered	44	VC_108_0	44	0.8537	1	0.8537	14	1	1	1
303	Campylobacter~phage~CP30A	Caudovirales	Myoviridae	Cp8virus	258_0	Clustered	6	VC_258_0	6	0.8459	1	0.8459	2	1	1	1
304	Campylobacter~phage~PC14	Caudovirales	Myoviridae	Fletchervirus	258_0	Clustered	6	VC_258_0	6	0.8459	1	0.8459	2	1	1	1
305	Campylobacter~phage~vB_CjeM_Los1	Caudovirales	Myoviridae	Fletchervirus	258_0	Clustered	6	VC_258_0	6	0.8459	1	0.8459	2	1	1	1
306	Campylobacter~virus~CP21	Caudovirales	Myoviridae	Cp220virus	259_0	Clustered	4	VC_259_0	4	0.6871	0.999901	0.6871	1	1	1	1
307	Campylobacter~virus~CP220	Caudovirales	Myoviridae	Cp220virus	259_0	Clustered	4	VC_259_0	4	0.6871	0.999901	0.6871	1	1	1	1
308	Campylobacter~virus~CP81	Caudovirales	Myoviridae	Cp8virus	258_0	Clustered	6	VC_258_0	6	0.8459	1	0.8459	2	1	1	1
309	Campylobacter~virus~CPX	Caudovirales	Myoviridae	Cp8virus	258_0	Clustered	6	VC_258_0	6	0.8459	1	0.8459	2	1	1	1
310	Campylobacter~virus~CPt10	Caudovirales	Myoviridae	Cp220virus	259_0	Clustered	4	VC_259_0	4	0.6871	0.999901	0.6871	1	1	1	1
311	Campylobacter~virus~IBB35	Caudovirales	Myoviridae	Cp220virus	259_0	Clustered	4	VC_259_0	4	0.6871	0.999901	0.6871	1	1	1	1
312	Campylobacter~virus~NCTC12673	Caudovirales	Myoviridae	Cp8virus	258_0	Clustered	6	VC_258_0	6	0.8459	1	0.8459	2	1	1	1
313	Caulobacter~phage~CcrBL10	Caudovirales	Siphoviridae	Poindextervirus	113_2	Clustered	2	VC_113_2	2	0.0824	0.827899	0.0682	2	1	1	1
314	Caulobacter~phage~CcrBL9	Caudovirales	Siphoviridae	Bertelyvirus	113_0	Clustered	2	VC_113_0	2	0.1781	0.941661	0.1678	1	1	1	1
315	Caulobacter~phage~CcrColossus	Caudovirales	Siphoviridae	Colossusvirus	113_1	Clustered	2	VC_113_1	2	0.1298	0.941661	0.1222	1	1	1	1
316	Caulobacter~phage~CcrPW	Caudovirales	Siphoviridae	Colossusvirus	113_1	Clustered	2	VC_113_1	2	0.1298	0.941661	0.1222	1	1	1	1
317	Caulobacter~phage~CcrSC	Caudovirales	Siphoviridae	Bertelyvirus	113_0	Clustered	2	VC_113_0	2	0.1781	0.941661	0.1678	1	1	1	1
318	Caulobacter~phage~Lullwater	Caudovirales	Autographiviridae	Lullwatervirus	79_0	Clustered	19	VC_79_0	19	0.4247	1	0.4247	14	1	1	1
319	Caulobacter~phage~Percy	Caudovirales	Autographiviridae	Percyvirus	79_0	Clustered	19	VC_79_0	19	0.4247	1	0.4247	14	1	1	1
320	Caulobacter~phage~Seuss	Caudovirales	Siphoviridae	Seussvirus	16_0	Clustered	2	VC_16_0	2	1	1	1	2	1	1	1
321	Caulobacter~phage~phiCb5	Levivirales	Leviviridae	Unassigned	262_0	Clustered	2	VC_262_0	2	0.0769	0	0	1	1	1	1
322	Caulobacter~virus~Karma	Caudovirales	Siphoviridae	Phicbkvirus	113_3	Clustered	4	VC_113_3	4	0.301	0.998339	0.3005	1	1	1	1
323	Caulobacter~virus~Magneto	Caudovirales	Siphoviridae	Phicbkvirus	113_3	Clustered	4	VC_113_3	4	0.301	0.998339	0.3005	1	1	1	1
324	Caulobacter~virus~Rogue	Caudovirales	Siphoviridae	Phicbkvirus	113_2	Clustered	2	VC_113_2	2	0.0824	0.827899	0.0682	2	1	1	1
325	Caulobacter~virus~Swift	Caudovirales	Siphoviridae	Phicbkvirus	113_3	Clustered	4	VC_113_3	4	0.301	0.998339	0.3005	1	1	1	1
326	Caulobacter~virus~phiCbK	Caudovirales	Siphoviridae	Phicbkvirus	113_3	Clustered	4	VC_113_3	4	0.301	0.998339	0.3005	1	1	1	1
327	Celeribacter~phage~P12053L	Caudovirales	Podoviridae	Unassigned	263_0	Clustered	4	VC_263_0	4	0.7748	0.999934	0.7747	1	1	1	1
328	Cellulophaga~phage~phi10:1	Caudovirales	Siphoviridae	Unassigned	266_0	Clustered	2	VC_266_0	2	0.3719	0.944058	0.3511	1	1	1	1
329	Cellulophaga~phage~phi12:1	Caudovirales	Siphoviridae	Cba181virus	268_0	Clustered	3	VC_268_0	3	0.8964	0.989354	0.8869	1	1	1	1
330	Cellulophaga~phage~phi12:2	Petitvirales	Microviridae	Unassigned	270_0	Clustered	2	VC_270_0	2	1	1	1	1	1	1	1
331	Cellulophaga~phage~phi12a:1	Petitvirales	Microviridae	Unassigned	270_0	Clustered	2	VC_270_0	2	1	1	1	1	1	1	1
332	Cellulophaga~phage~phi13:2	Caudovirales	Podoviridae	Unassigned	265_0	Clustered	4	VC_265_0	4	0.9117	0.999797	0.9115	1	1	1	1
333	Cellulophaga~phage~phi14:2	Caudovirales	Podoviridae	Unassigned	271_0	Clustered	2	VC_271_0	2	0.0205	0.926603	0.019	1	1	1	1
334	Cellulophaga~phage~phi17:1	Caudovirales	Siphoviridae	Cba181virus	268_0	Clustered	3	VC_268_0	3	0.8964	0.989354	0.8869	1	1	1	1
335	Cellulophaga~phage~phi17:2	Caudovirales	Podoviridae	Cba41virus	267_0	Clustered	2	VC_267_0	2	0.9134	0.918133	0.8386	1	1	1	1
336	Cellulophaga~phage~phi18:1	Caudovirales	Siphoviridae	Cba181virus	268_0	Clustered	3	VC_268_0	3	0.8964	0.989354	0.8869	1	1	1	1
337	Cellulophaga~phage~phi18:3	Caudovirales	Podoviridae	Unassigned	265_0	Clustered	4	VC_265_0	4	0.9117	0.999797	0.9115	1	1	1	1
338	Cellulophaga~phage~phi19:1	Caudovirales	Siphoviridae	Unassigned	266_0	Clustered	2	VC_266_0	2	0.3719	0.944058	0.3511	1	1	1	1
339	Cellulophaga~phage~phi19:3	Caudovirales	Podoviridae	Unassigned	265_0	Clustered	4	VC_265_0	4	0.9117	0.999797	0.9115	1	1	1	1
340	Cellulophaga~phage~phi38:1	Caudovirales	Podoviridae	Unassigned	271_0	Clustered	2	VC_271_0	2	0.0205	0.926603	0.019	1	1	1	1
341	Cellulophaga~phage~phi46:3	Caudovirales	Podoviridae	Unassigned	265_0	Clustered	4	VC_265_0	4	0.9117	0.999797	0.9115	1	1	1	1
342	Cellulophaga~phage~phi4:1	Caudovirales	Podoviridae	Cba41virus	267_0	Clustered	2	VC_267_0	2	0.9134	0.918133	0.8386	1	1	1	1
343	Chlamydia~phage~2	Petitvirales	Microviridae	Chlamydiamicrovirus	226_0	Clustered	5	VC_226_0	5	0.7889	0.999912	0.7888	2	1	1	1
344	Chlamydia~phage~4	Petitvirales	Microviridae	Chlamydiamicrovirus	226_0	Clustered	5	VC_226_0	5	0.7889	0.999912	0.7888	2	1	1	1
345	Chlamydia~phage~CPG1	Petitvirales	Microviridae	Chlamydiamicrovirus	226_0	Clustered	5	VC_226_0	5	0.7889	0.999912	0.7888	2	1	1	1
346	Chlamydia~virus~CPAR39	Petitvirales	Microviridae	Chlamydiamicrovirus	226_0	Clustered	5	VC_226_0	5	0.7889	0.999912	0.7888	2	1	1	1
347	Chlamydia~virus~Chp1	Petitvirales	Microviridae	Chlamydiamicrovirus	227_0	Clustered	2	VC_227_0	2	0.1476	0.882618	0.1303	2	1	1	1
348	Citrobacter~phage~CF1~DK-2017	Caudovirales	Drexlerviridae	Tlsvirus	275_0	Clustered	13	VC_275_0	13	0.2426	1	0.2426	3	2	1	0.9744
349	Citrobacter~phage~CF1~ERZ-2017	Caudovirales	Myoviridae	Moonvirus	42_8	Clustered	3	VC_42_8	3	0.021	0.997638	0.021	1	1	1	1
350	Citrobacter~phage~CR44b	Caudovirales	Autographiviridae	Kayfunavirus	278_0	Clustered	19	VC_278_0	19	0.6955	1	0.6955	3	1	1	1
351	Citrobacter~phage~CR8	Caudovirales	Autographiviridae	Caroctavirus	278_0	Clustered	19	VC_278_0	19	0.6955	1	0.6955	3	1	1	1
352	Citrobacter~phage~CVT22	Caudovirales	Podoviridae	Unassigned	89_0	Clustered	4	VC_89_0	4	0.5142	0.999969	0.5142	1	1	1	1
353	Citrobacter~phage~IME-CF2	Caudovirales	Myoviridae	Unassigned	43_1	Clustered	10	VC_43_1	10	0.2934	1	0.2934	1	1	1	1
354	Citrobacter~phage~Margaery	Caudovirales	Myoviridae	Unassigned	43_1	Clustered	10	VC_43_1	10	0.2934	1	0.2934	1	1	1	1
355	Citrobacter~phage~Merlin	Caudovirales	Myoviridae	Moonvirus	42_8	Clustered	3	VC_42_8	3	0.021	0.997638	0.021	1	1	1	1
356	Citrobacter~phage~Michonne	Caudovirales	Myoviridae	Mooglevirus	20_0	Clustered	25	VC_20_0	25	0.9	1	0.9	5	1	1	0.9933
357	Citrobacter~phage~Miller	Caudovirales	Myoviridae	Unassigned	43_1	Clustered	10	VC_43_1	10	0.2934	1	0.2934	1	1	1	1
358	Citrobacter~phage~Moogle	Caudovirales	Myoviridae	Mooglevirus	20_0	Clustered	25	VC_20_0	25	0.9	1	0.9	5	1	1	0.9933
359	Citrobacter~phage~Moon	Caudovirales	Myoviridae	Moonvirus	42_8	Clustered	3	VC_42_8	3	0.021	0.997638	0.021	1	1	1	1
360	Citrobacter~phage~Mordin	Caudovirales	Myoviridae	Mooglevirus	20_0	Clustered	25	VC_20_0	25	0.9	1	0.9	5	1	1	0.9933
361	Citrobacter~phage~SH1	Caudovirales	Autographiviridae	Teetrevirus	279_0	Clustered	58	VC_279_0	58	0.7528	1	0.7528	10	2	1	1
362	Citrobacter~phage~SH2	Caudovirales	Autographiviridae	Teetrevirus	279_0	Clustered	58	VC_279_0	58	0.7528	1	0.7528	10	2	1	1
363	Citrobacter~phage~SH3	Caudovirales	Autographiviridae	Kayfunavirus	278_0	Clustered	19	VC_278_0	19	0.6955	1	0.6955	3	1	1	1
364	Citrobacter~phage~SH4	Caudovirales	Autographiviridae	Kayfunavirus	278_0	Clustered	19	VC_278_0	19	0.6955	1	0.6955	3	1	1	1
365	Citrobacter~phage~Sazh	Caudovirales	Drexlerviridae	Tlsvirus	275_0	Clustered	13	VC_275_0	13	0.2426	1	0.2426	3	2	1	0.9744
366	Citrobacter~phage~phiCFP-1	Caudovirales	Autographiviridae	Teetrevirus	279_0	Clustered	58	VC_279_0	58	0.7528	1	0.7528	10	2	1	1
367	Citrobacter~phage~vB_CfrM_CfP1	Caudovirales	Myoviridae	Unassigned	43_1	Clustered	10	VC_43_1	10	0.2934	1	0.2934	1	1	1	1
368	Citrobacter~phage~vB_CroP_CrRp3	Caudovirales	Autographiviridae	Vectrevirus	288_0	Clustered	23	VC_288_0	23	0.7107	1	0.7107	7	2	1	1
369	Citrobacter~virus~Stevie	Caudovirales	Siphoviridae	Tlsvirus	275_0	Clustered	13	VC_275_0	13	0.2426	1	0.2426	3	2	1	0.9744
370	Clavibacter~phage~CMP1	Caudovirales	Siphoviridae	Cimpunavirus	147_0	Clustered	3	VC_147_0	3	0.6044	0.990548	0.5987	3	1	1	1
371	Clavibacter~phage~CN1A	Caudovirales	Siphoviridae	Cinunavirus	147_0	Clustered	3	VC_147_0	3	0.6044	0.990548	0.5987	3	1	1	1
372	Clostridium~phage~CDKM15	Caudovirales	Myoviridae	Lubbockvirus	186_1	Clustered	5	VC_186_1	5	0.3831	1	0.3831	2	1	1	1
373	Clostridium~phage~CDKM9	Caudovirales	Myoviridae	Lubbockvirus	186_1	Clustered	5	VC_186_1	5	0.3831	1	0.3831	2	1	1	1
374	Clostridium~phage~CDMH1	Caudovirales	Myoviridae	Lubbockvirus	186_2	Clustered	4	VC_186_2	4	0.2774	0.999979	0.2774	2	1	1	1
375	Clostridium~phage~CPS2	Caudovirales	Podoviridae	Unassigned	292_0	Clustered	4	VC_292_0	4	0.5853	0.999898	0.5852	1	1	1	1
376	Clostridium~phage~PhiS63	Caudovirales	Siphoviridae	Unassigned	194_0	Clustered	3	VC_194_0	3	0.2595	0.990601	0.2571	1	1	1	1
377	Clostridium~phage~c-st	Caudovirales	Siphoviridae	Unassigned	173_2	Clustered/Singleton	1	VC_173_2	1	0	1	0	1	1	1	1
378	Clostridium~phage~phi3626	Caudovirales	Siphoviridae	Unassigned	194_0	Clustered	3	VC_194_0	3	0.2595	0.990601	0.2571	1	1	1	1
379	Clostridium~phage~phi8074-B1	Caudovirales	Siphoviridae	Unassigned	174_0	Clustered	3	VC_174_0	3	0.5432	0.985629	0.5354	1	1	1	1
380	Clostridium~phage~phiCD111	Caudovirales	Siphoviridae	Unassigned	257_0	Clustered	3	VC_257_0	3	0.5224	0.997451	0.5211	1	1	1	1
381	Clostridium~phage~phiCD146	Caudovirales	Siphoviridae	Unassigned	257_0	Clustered	3	VC_257_0	3	0.5224	0.997451	0.5211	1	1	1	1
382	Clostridium~phage~phiCD211	Caudovirales	Siphoviridae	Unassigned	173_3	Clustered/Singleton	1	VC_173_3	1	0	1	0	1	1	1	1
383	Clostridium~phage~phiCD38-2	Caudovirales	Siphoviridae	Unassigned	257_0	Clustered	3	VC_257_0	3	0.5224	0.997451	0.5211	1	1	1	1
384	Clostridium~phage~phiCD481-1	Caudovirales	Myoviridae	Unassigned	290_0	Clustered	6	VC_290_0	6	0.5993	1	0.5993	1	1	1	1
385	Clostridium~phage~phiCD505	Caudovirales	Myoviridae	Lubbockvirus	186_1	Clustered	5	VC_186_1	5	0.3831	1	0.3831	2	1	1	1
386	Clostridium~phage~phiCD506	Caudovirales	Myoviridae	Unassigned	290_0	Clustered	6	VC_290_0	6	0.5993	1	0.5993	1	1	1	1
387	Clostridium~phage~phiCDHM11	Caudovirales	Myoviridae	Unassigned	290_0	Clustered	6	VC_290_0	6	0.5993	1	0.5993	1	1	1	1
388	Clostridium~phage~phiCDHM13	Caudovirales	Myoviridae	Unassigned	290_0	Clustered	6	VC_290_0	6	0.5993	1	0.5993	1	1	1	1
389	Clostridium~phage~phiCDHM14	Caudovirales	Myoviridae	Unassigned	290_0	Clustered	6	VC_290_0	6	0.5993	1	0.5993	1	1	1	1
390	Clostridium~phage~phiCDHM19	Caudovirales	Myoviridae	Lubbockvirus	186_0	Clustered	2	VC_186_0	2	0.0929	0.950934	0.0884	2	1	1	1
391	Clostridium~phage~phiCP13O	Caudovirales	Siphoviridae	Unassigned	293_0	Clustered	4	VC_293_0	4	1	1	1	1	1	1	1
392	Clostridium~phage~phiCP26F	Caudovirales	Siphoviridae	Unassigned	293_0	Clustered	4	VC_293_0	4	1	1	1	1	1	1	1
393	Clostridium~phage~phiCP34O	Caudovirales	Siphoviridae	Unassigned	293_0	Clustered	4	VC_293_0	4	1	1	1	1	1	1	1
394	Clostridium~phage~phiCP39-O	Caudovirales	Siphoviridae	Unassigned	293_0	Clustered	4	VC_293_0	4	1	1	1	1	1	1	1
395	Clostridium~phage~phiCP7R	Caudovirales	Podoviridae	Unassigned	292_0	Clustered	4	VC_292_0	4	0.5853	0.999898	0.5852	1	1	1	1
396	Clostridium~phage~phiCPV4	Caudovirales	Podoviridae	Unassigned	292_0	Clustered	4	VC_292_0	4	0.5853	0.999898	0.5852	1	1	1	1
397	Clostridium~phage~phiCT19406A	Caudovirales	Siphoviridae	Unassigned	197_0	Clustered	2	VC_197_0	2	0.4361	0.941042	0.4104	1	1	1	1
398	Clostridium~phage~phiCT19406B	Caudovirales	Myoviridae	Unassigned	65_0	Clustered	3	VC_65_0	3	0.3921	0.998002	0.3913	1	1	1	1
399	Clostridium~phage~phiCT453B	Caudovirales	Myoviridae	Unassigned	65_0	Clustered	3	VC_65_0	3	0.3921	0.998002	0.3913	1	1	1	1
400	Clostridium~phage~phiCTC2A	Caudovirales	Siphoviridae	Unassigned	197_0	Clustered	2	VC_197_0	2	0.4361	0.941042	0.4104	1	1	1	1
401	Clostridium~phage~phiCTC2B	Caudovirales	Myoviridae	Unassigned	65_0	Clustered	3	VC_65_0	3	0.3921	0.998002	0.3913	1	1	1	1
402	Clostridium~phage~phiCTP1	Caudovirales	Siphoviridae	Unassigned	174_0	Clustered	3	VC_174_0	3	0.5432	0.985629	0.5354	1	1	1	1
403	Clostridium~phage~phiMMP01	Caudovirales	Myoviridae	Lubbockvirus	186_2	Clustered	4	VC_186_2	4	0.2774	0.999979	0.2774	2	1	1	1
404	Clostridium~phage~phiMMP02	Caudovirales	Myoviridae	Lubbockvirus	186_1	Clustered	5	VC_186_1	5	0.3831	1	0.3831	2	1	1	1
405	Clostridium~phage~phiMMP03	Caudovirales	Myoviridae	Lubbockvirus	186_2	Clustered	4	VC_186_2	4	0.2774	0.999979	0.2774	2	1	1	1
406	Clostridium~phage~phiMMP04	Caudovirales	Myoviridae	Unassigned	290_0	Clustered	6	VC_290_0	6	0.5993	1	0.5993	1	1	1	1
407	Clostridium~phage~phiSM101	Caudovirales	Siphoviridae	Unassigned	194_0	Clustered	3	VC_194_0	3	0.2595	0.990601	0.2571	1	1	1	1
408	Clostridium~phage~phiZP2	Caudovirales	Podoviridae	Unassigned	292_0	Clustered	4	VC_292_0	4	0.5853	0.999898	0.5852	1	1	1	1
409	Clostridium~virus~phiC2	Caudovirales	Myoviridae	Cd119virus	186_2	Clustered	4	VC_186_2	4	0.2774	0.999979	0.2774	2	1	1	1
410	Clostridium~virus~phiCD119	Caudovirales	Myoviridae	Cd119virus	186_0	Clustered	2	VC_186_0	2	0.0929	0.950934	0.0884	2	1	1	1
411	Clostridium~virus~phiCD27	Caudovirales	Myoviridae	Cd119virus	186_1	Clustered	5	VC_186_1	5	0.3831	1	0.3831	2	1	1	1
412	Corynebacterium~phage~Adelaide	Caudovirales	Siphoviridae	Unassigned	198_0	Clustered	6	VC_198_0	6	0.7349	1	0.7349	2	1	1	1
413	Corynebacterium~phage~BFK20	Caudovirales	Siphoviridae	Sasvirus	160_0	Clustered	3	VC_160_0	3	0.613	0.997488	0.6115	2	1	1	1
414	Corynebacterium~phage~C3PO	Caudovirales	Siphoviridae	Ceetrepovirus	299_0	Clustered	3	VC_299_0	3	0.6646	0.995531	0.6616	1	1	1	1
415	Corynebacterium~phage~Darwin	Caudovirales	Siphoviridae	Ceetrepovirus	299_0	Clustered	3	VC_299_0	3	0.6646	0.995531	0.6616	1	1	1	1
416	Corynebacterium~phage~Dina	Caudovirales	Siphoviridae	Unassigned	198_0	Clustered	6	VC_198_0	6	0.7349	1	0.7349	2	1	1	1
417	Corynebacterium~phage~Lederberg	Caudovirales	Siphoviridae	Unassigned	198_0	Clustered	6	VC_198_0	6	0.7349	1	0.7349	2	1	1	1
418	Corynebacterium~phage~SamW	Caudovirales	Siphoviridae	Samwavirus	198_0	Clustered	6	VC_198_0	6	0.7349	1	0.7349	2	1	1	1
419	Corynebacterium~phage~StAB	Caudovirales	Siphoviridae	Unassigned	198_0	Clustered	6	VC_198_0	6	0.7349	1	0.7349	2	1	1	1
420	Corynebacterium~phage~Stiles	Caudovirales	Siphoviridae	Unassigned	198_0	Clustered	6	VC_198_0	6	0.7349	1	0.7349	2	1	1	1
421	Corynebacterium~phage~Zion	Caudovirales	Siphoviridae	Ceetrepovirus	299_0	Clustered	3	VC_299_0	3	0.6646	0.995531	0.6616	1	1	1	1
422	Corynebacterium~phage~phi673	Caudovirales	Siphoviridae	Ikedavirus	160_0	Clustered	3	VC_160_0	3	0.613	0.997488	0.6115	2	1	1	1
423	Corynebacterium~phage~phi674	Caudovirales	Siphoviridae	Ikedavirus	160_0	Clustered	3	VC_160_0	3	0.613	0.997488	0.6115	2	1	1	1
424	Cronobacter~phage~CR5	Caudovirales	Myoviridae	Derbicusvirus	306_0	Clustered	4	VC_306_0	4	0.1467	0.999981	0.1467	1	1	1	1
425	Cronobacter~phage~CS01	Caudovirales	Drexlerviridae	Unassigned	275_1	Clustered	22	VC_275_1	22	0.3771	1	0.3771	7	2	1	0.8701
426	Cronobacter~phage~Dev-CD-23823	Caudovirales	Autographiviridae	Cronosvirus	78_0	Clustered	14	VC_78_0	14	0.6325	1	0.6325	8	1	1	1
427	Cronobacter~phage~Dev2	Caudovirales	Autographiviridae	Kayfunavirus	278_0	Clustered	19	VC_278_0	19	0.6955	1	0.6955	3	1	1	1
428	Cronobacter~phage~ESSI-2	Caudovirales	Myoviridae	Seongnamvirus	107_0	Clustered	14	VC_107_0	14	0.9098	1	0.9098	8	1	1	1
429	Cronobacter~phage~GW1	Caudovirales	Autographiviridae	Kayfunavirus	278_0	Clustered	19	VC_278_0	19	0.6955	1	0.6955	3	1	1	1
430	Cronobacter~phage~vB_CsaM_GAP161	Caudovirales	Myoviridae	Unassigned	43_1	Clustered	10	VC_43_1	10	0.2934	1	0.2934	1	1	1	1
431	Cronobacter~phage~vB_CsaM_GAP31	Caudovirales	Myoviridae	Se1virus	71_3	Clustered	2	VC_71_3	2	0.0311	0.920727	0.0286	1	1	1	1
432	Cronobacter~phage~vB_CsaM_GAP32	Caudovirales	Myoviridae	Mimasvirus	111_0	Clustered/Singleton	1	VC_111_0	1	0	1	0	1	1	1	1
433	Cronobacter~phage~vB_CsaM_leB	Caudovirales	Myoviridae	Unassigned	43_1	Clustered	10	VC_43_1	10	0.2934	1	0.2934	1	1	1	1
434	Cronobacter~phage~vB_CsaM_leE	Caudovirales	Myoviridae	Unassigned	43_1	Clustered	10	VC_43_1	10	0.2934	1	0.2934	1	1	1	1
435	Cronobacter~phage~vB_CsaP_009	Caudovirales	Podoviridae	Unassigned	86_0	Clustered	2	VC_86_0	2	0.1671	0.952255	0.1591	1	1	1	1
436	Cronobacter~phage~vB_CsaP_GAP52	Caudovirales	Podoviridae	Unassigned	86_1	Clustered	2	VC_86_1	2	0.0806	0.953	0.0768	1	1	1	1
437	Cronobacter~phage~vB_CskP_GAP227	Caudovirales	Autographiviridae	Cronosvirus	78_0	Clustered	14	VC_78_0	14	0.6325	1	0.6325	8	1	1	1
438	Cronobacter~virus~Esp2949-1	Caudovirales	Siphoviridae	Unassigned	275_1	Clustered	22	VC_275_1	22	0.3771	1	0.3771	7	2	1	0.8701
439	Curvibacter~phage~P26059B	Caudovirales	Autographiviridae	Kalppathivirus	79_0	Clustered	19	VC_79_0	19	0.4247	1	0.4247	14	1	1	1
440	Cyanophage~9515-10a	Caudovirales	Autographiviridae	Tangaroavirus	315_0	Clustered	20	VC_315_0	20	0.8743	1	0.8743	16	2	1	1
441	Cyanophage~KBS-P-1A	Caudovirales	Autographiviridae	Unassigned	315_0	Clustered	20	VC_315_0	20	0.8743	1	0.8743	16	2	1	1
442	Cyanophage~MED4-117	Caudovirales	Siphoviridae	Unassigned	317_0	Clustered	2	VC_317_0	2	0.7805	0.729854	0.5697	1	1	1	1
443	Cyanophage~NATL1A-7	Caudovirales	Autographiviridae	Cheungvirus	315_0	Clustered	20	VC_315_0	20	0.8743	1	0.8743	16	2	1	1
444	Cyanophage~NATL2A-133	Caudovirales	Autographiviridae	Tangaroavirus	315_0	Clustered	20	VC_315_0	20	0.8743	1	0.8743	16	2	1	1
445	Cyanophage~P-RSM1	Caudovirales	Myoviridae	Unassigned	32_9	Clustered	2	VC_32_9	2	0.014	0.938441	0.0132	1	1	1	1
446	Cyanophage~P-RSM6	Caudovirales	Myoviridae	Libanvirus	32_11	Clustered/Singleton	1	VC_32_11	1	0	1	0	1	1	1	1
447	Cyanophage~P-SSP2	Caudovirales	Autographiviridae	Tritonvirus	315_0	Clustered	20	VC_315_0	20	0.8743	1	0.8743	16	2	1	1
448	Cyanophage~P-TIM40	Caudovirales	Myoviridae	Libanvirus	32_22	Clustered/Singleton	1	VC_32_22	1	0	1	0	1	1	1	1
449	Cyanophage~PP	Caudovirales	Podoviridae	Unassigned	123_0	Clustered	2	VC_123_0	2	0.5663	0.868224	0.4917	1	1	1	1
450	Cyanophage~PSS2	Caudovirales	Siphoviridae	Unassigned	319_0	Clustered	2	VC_319_0	2	0.8856	0.855578	0.7577	1	1	1	1
451	Cyanophage~S-RIM12	Caudovirales	Myoviridae	Brizovirus	32_4	Clustered	3	VC_32_4	3	0.027	0.99162	0.0268	2	1	1	1
452	Cyanophage~S-RIM32	Caudovirales	Myoviridae	Unassigned	32_19	Clustered/Singleton	1	VC_32_19	1	0	1	0	1	1	1	1
453	Cyanophage~S-RIM44	Caudovirales	Myoviridae	Vellamovirus	32_18	Clustered	2	VC_32_18	2	0.0174	0.931654	0.0162	1	1	1	1
454	Cyanophage~S-RIM50	Caudovirales	Myoviridae	Neptunevirus	32_35	Clustered	3	VC_32_35	3	0.0258	0.988803	0.0255	1	1	1	1
455	Cyanophage~S-TIM4	Caudovirales	Myoviridae	Thaumasvirus	32_7	Clustered	2	VC_32_7	2	0.0137	0.93553	0.0129	1	1	1	1
456	Cyanophage~S-TIM5	Caudovirales	Myoviridae	Aurunvirus	320_0	Clustered/Singleton	1	VC_320_0	1	0	1	0	1	1	1	1
457	Cyanophage~SS120-1	Caudovirales	Autographiviridae	Banchanvirus	315_0	Clustered	20	VC_315_0	20	0.8743	1	0.8743	16	2	1	1
458	Cyanophage~Syn30	Caudovirales	Myoviridae	Leucotheavirus	32_31	Clustered	2	VC_32_31	2	0.0129	0.902218	0.0116	1	1	1	1
459	Delftia~phage~RG-2014	Caudovirales	Podoviridae	Jwalphavirus	7_0	Clustered	20	VC_7_0	20	0.5795	1	0.5795	7	1	1	0.8421
460	Dickeya~phage~BF25/12	Caudovirales	Autographiviridae	Stompvirus	81_0	Clustered	16	VC_81_0	16	0.7433	1	0.7433	4	1	1	1
461	Dickeya~phage~Ninurta	Caudovirales	Autographiviridae	Ningirsuvirus	282_0	Clustered	2	VC_282_0	2	0.025	0.957248	0.024	2	1	1	1
462	Dickeya~phage~RC-2014	Caudovirales	Ackermannviridae	Limestonevirus	33_2	Clustered	7	VC_33_2	7	0.0562	0.987748	0.0555	3	1	1	1
463	Dickeya~phage~vB_DsoM_AD1	Caudovirales	Myoviridae	Alexandravirus	324_1	Clustered	3	VC_324_1	3	0.2234	0.987345	0.2206	2	1	1	1
464	Dickeya~phage~vB_DsoM_JA11	Caudovirales	Myoviridae	Salmondvirus	324_0	Clustered	2	VC_324_0	2	0.1038	0.933768	0.0969	1	1	1	1
465	Dickeya~phage~vB_DsoM_JA29	Caudovirales	Myoviridae	Salmondvirus	324_0	Clustered	2	VC_324_0	2	0.1038	0.933768	0.0969	1	1	1	1
466	Dickeya~phage~vB_DsoP_JA10	Caudovirales	Autographiviridae	Teseptimavirus	282_0	Clustered	2	VC_282_0	2	0.025	0.957248	0.024	2	1	1	1
467	Dickeya~virus~Limestone	Caudovirales	Ackermannviridae	Limestonevirus	33_2	Clustered	7	VC_33_2	7	0.0562	0.987748	0.0555	3	1	1	1
468	Dinoroseobacter~phage~DFL12phi1	Caudovirales	Podoviridae	Dfl12virus	10_0	Clustered	9	VC_10_0	9	0.4609	1	0.4609	2	1	1	1
469	Dinoroseobacter~phage~DS-1410Ws-06	Caudovirales	Podoviridae	Baltimorevirus	10_0	Clustered	9	VC_10_0	9	0.4609	1	0.4609	2	1	1	1
470	Edwardsiella~phage~KF-1	Caudovirales	Podoviridae	Kf1virus	327_0	Clustered	3	VC_327_0	3	1	1	1	2	1	1	1
471	Edwardsiella~phage~MSW-3	Caudovirales	Myoviridae	Msw3virus	104_0	Clustered	8	VC_104_0	8	0.8418	1	0.8418	4	1	1	0.7857
472	Edwardsiella~phage~PEi20	Caudovirales	Myoviridae	Unassigned	42_3	Clustered	2	VC_42_3	2	0.0105	0.939657	0.0098	1	1	1	1
473	Edwardsiella~phage~PEi21	Caudovirales	Myoviridae	Msw3virus	104_0	Clustered	8	VC_104_0	8	0.8418	1	0.8418	4	1	1	0.7857
474	Edwardsiella~phage~eiAU	Caudovirales	Siphoviridae	Eiauvirus	313_0	Clustered	2	VC_313_0	2	0.1125	0.954539	0.1074	1	1	1	1
475	Edwardsiella~phage~eiAU-183	Caudovirales	Siphoviridae	Eiauvirus	313_0	Clustered	2	VC_313_0	2	0.1125	0.954539	0.1074	1	1	1	1
476	Edwardsiella~virus~pEt-SU	Caudovirales	Myoviridae	Unassigned	305_0	Clustered	2	VC_305_0	2	0.1031	0.953085	0.0983	1	1	1	1
477	Eggerthella~phage~PMBT5	Caudovirales	Siphoviridae	Lentavirus	178_0	Clustered	2	VC_178_0	2	0.0819	0.896402	0.0734	2	1	1	1
478	Enterobacter~phage~Arya	Caudovirales	Myoviridae	Jilinvirus	101_0	Clustered	5	VC_101_0	5	0.377	1	0.377	2	1	1	1
479	Enterobacter~phage~CC31	Caudovirales	Myoviridae	Cc31virus	42_9	Clustered	2	VC_42_9	2	0.0103	0.949039	0.0098	1	1	1	1
480	Enterobacter~phage~E-2	Caudovirales	Autographiviridae	Teetrevirus	279_0	Clustered	58	VC_279_0	58	0.7528	1	0.7528	10	2	1	1
481	Enterobacter~phage~E-3	Caudovirales	Autographiviridae	Teetrevirus	279_0	Clustered	58	VC_279_0	58	0.7528	1	0.7528	10	2	1	1
482	Enterobacter~phage~Ec_L1	Caudovirales	Drexlerviridae	Eclunavirus	275_1	Clustered	22	VC_275_1	22	0.3771	1	0.3771	7	2	1	0.8701
483	Enterobacter~phage~Enc34	Caudovirales	Siphoviridae	Chivirus	18_0	Clustered	20	VC_18_0	20	0.8603	1	0.8603	2	2	2	1
484	Enterobacter~phage~EspM4VN	Caudovirales	Ackermannviridae	Agtrevirus	33_2	Clustered	7	VC_33_2	7	0.0562	0.987748	0.0555	3	1	1	1
485	Enterobacter~phage~PG7	Caudovirales	Myoviridae	Cc31virus	42_9	Clustered	2	VC_42_9	2	0.0103	0.949039	0.0098	1	1	1	1
486	Enterobacter~phage~Tyrion	Caudovirales	Podoviridae	Uetakevirus	228_0	Clustered	5	VC_228_0	5	0.6785	1	0.6785	2	1	1	1
487	Enterobacter~phage~phiEap-1	Caudovirales	Autographiviridae	Eapunavirus	283_0	Clustered	23	VC_283_0	23	0.7334	1	0.7334	3	2	1	1
488	Enterobacter~phage~phiEap-2	Caudovirales	Siphoviridae	Cornellvirus	106_0	Clustered	24	VC_106_0	24	0.8486	1	0.8486	5	1	1	1
489	Enterobacter~phage~phiEap-3	Caudovirales	Myoviridae	Kp15virus	43_0	Clustered	6	VC_43_0	6	0.1432	1	0.1432	2	1	1	1
490	Enterobacter~phage~phiKDA1	Caudovirales	Autographiviridae	Koutsourovirus	321_0	Clustered	21	VC_321_0	21	0.7309	1	0.7309	3	2	1	1
491	Enterobacter~phage~phiT5282H	Caudovirales	Myoviridae	Peduovirus	108_0	Clustered	44	VC_108_0	44	0.8537	1	0.8537	14	1	1	1
492	Enterobacter~phage~vB_EclM_CIP9	Caudovirales	Myoviridae	Unassigned	42_3	Clustered	2	VC_42_3	2	0.0105	0.939657	0.0098	1	1	1	1
493	Enterobacter~virus~F20	Caudovirales	Siphoviridae	Kp36virus	276_0	Clustered	18	VC_276_0	18	0.5256	1	0.5256	2	2	1	1
494	Enterobacteria~phage~13a	Caudovirales	Autographiviridae	Teseptimavirus	279_0	Clustered	58	VC_279_0	58	0.7528	1	0.7528	10	2	1	1
495	Enterobacteria~phage~285P	Caudovirales	Autographiviridae	Teseptimavirus	279_0	Clustered	58	VC_279_0	58	0.7528	1	0.7528	10	2	1	1
496	Enterobacteria~phage~9g	Caudovirales	Siphoviridae	Nonagvirus	3_1	Clustered	6	VC_3_1	6	0.4641	1	0.4641	2	1	1	1
497	Enterobacteria~phage~BA14	Caudovirales	Autographiviridae	Berlinvirus	279_0	Clustered	58	VC_279_0	58	0.7528	1	0.7528	10	2	1	1
498	Enterobacteria~phage~Bp7	Caudovirales	Myoviridae	Js98virus	42_1	Clustered	8	VC_42_1	8	0.0695	1	0.0695	2	1	1	0.9643
499	Enterobacteria~phage~C-1~INW-2012	Levivirales	Leviviridae	Levivirus	261_0	Clustered	4	VC_261_0	4	0.6509	0.999997	0.6509	1	1	1	1
500	Enterobacteria~phage~EcoDS1	Caudovirales	Autographiviridae	Teseptimavirus	278_0	Clustered	19	VC_278_0	19	0.6955	1	0.6955	3	1	1	1
501	Enterobacteria~phage~GEC-3S	Caudovirales	Myoviridae	Krischvirus	44_0	Clustered	5	VC_44_0	5	0.1255	1	0.1255	2	1	1	1
502	Enterobacteria~phage~HK106	Caudovirales	Siphoviridae	Hk97virus	235_0	Clustered	13	VC_235_0	13	0.4091	1	0.4091	2	1	1	1
503	Enterobacteria~phage~HK140	Caudovirales	Siphoviridae	Hendrixvirus	235_0	Clustered	13	VC_235_0	13	0.4091	1	0.4091	2	1	1	1
504	Enterobacteria~phage~HK620	Caudovirales	Podoviridae	Lederbergvirus	220_0	Clustered	19	VC_220_0	19	0.5622	1	0.5622	2	1	1	0.8655
505	Enterobacteria~phage~Hgal1	Levivirales	Leviviridae	Levivirus	261_0	Clustered	4	VC_261_0	4	0.6509	0.999997	0.6509	1	1	1	1
506	Enterobacteria~phage~IME08	Caudovirales	Myoviridae	Js98virus	42_1	Clustered	8	VC_42_1	8	0.0695	1	0.0695	2	1	1	0.9643
507	Enterobacteria~phage~IME10	Caudovirales	Podoviridae	Lederbergvirus	220_0	Clustered	19	VC_220_0	19	0.5622	1	0.5622	2	1	1	0.8655
508	Enterobacteria~phage~IME_EC2	Caudovirales	Siphoviridae	Murrayvirus	221_0	Clustered	6	VC_221_0	6	0.6736	1	0.6736	4	2	1	1
509	Enterobacteria~phage~If1	Tubulavirales	Inoviridae	Infulavirus	335_0	Clustered	3	VC_335_0	3	0.6863	0.963901	0.6615	2	1	1	1
510	Enterobacteria~phage~JenK1	Caudovirales	Siphoviridae	Nonagvirus	3_1	Clustered	6	VC_3_1	6	0.4641	1	0.4641	2	1	1	1
511	Enterobacteria~phage~JenP1	Caudovirales	Siphoviridae	Nonagvirus	3_1	Clustered	6	VC_3_1	6	0.4641	1	0.4641	2	1	1	1
512	Enterobacteria~phage~JenP2	Caudovirales	Siphoviridae	Nonagvirus	3_1	Clustered	6	VC_3_1	6	0.4641	1	0.4641	2	1	1	1
513	Enterobacteria~phage~K1F	Caudovirales	Autographiviridae	Teseptimavirus	278_0	Clustered	19	VC_278_0	19	0.6955	1	0.6955	3	1	1	1
514	Enterobacteria~phage~M	Levivirales	Leviviridae	Levivirus	261_0	Clustered	4	VC_261_0	4	0.6509	0.999997	0.6509	1	1	1	1
515	Enterobacteria~phage~P88	Caudovirales	Myoviridae	Peduovirus	108_0	Clustered	44	VC_108_0	44	0.8537	1	0.8537	14	1	1	1
516	Enterobacteria~phage~PR4	Kalamavirales	Tectiviridae	Alphatectivirus	337_0	Clustered	2	VC_337_0	2	0.9093	0.76025	0.6913	1	1	1	1
517	Enterobacteria~phage~PRD1	Kalamavirales	Tectiviridae	Alphatectivirus	337_0	Clustered	2	VC_337_0	2	0.9093	0.76025	0.6913	1	1	1	1
518	Enterobacteria~phage~RB27	Caudovirales	Myoviridae	Tequatrovirus	42_6	Clustered	32	VC_42_6	32	0.3643	1	0.3643	3	1	1	0.996
519	Enterobacteria~phage~RB51	Caudovirales	Myoviridae	Tequatrovirus	42_6	Clustered	32	VC_42_6	32	0.3643	1	0.3643	3	1	1	0.996
520	Enterobacteria~phage~RB68	Caudovirales	Myoviridae	Tequatrovirus	42_6	Clustered	32	VC_42_6	32	0.3643	1	0.3643	3	1	1	0.996
521	Enterobacteria~phage~SP	Levivirales	Leviviridae	Allolevivirus	46_0	Clustered	3	VC_46_0	3	0.8325	0.976573	0.813	1	1	1	1
522	Enterobacteria~phage~ST104	Caudovirales	Podoviridae	Lederbergvirus	220_0	Clustered	19	VC_220_0	19	0.5622	1	0.5622	2	1	1	0.8655
523	Enterobacteria~phage~Sf101	Caudovirales	Podoviridae	Lederbergvirus	220_0	Clustered	19	VC_220_0	19	0.5622	1	0.5622	2	1	1	0.8655
524	Enterobacteria~phage~SfV	Caudovirales	Myoviridae	Unassigned	223_0	Clustered	6	VC_223_0	6	0.6072	1	0.6072	1	1	1	1
525	Enterobacteria~phage~T3	Caudovirales	Autographiviridae	Teetrevirus	279_0	Clustered	58	VC_279_0	58	0.7528	1	0.7528	10	2	1	1
526	Enterobacteria~phage~T7M	Caudovirales	Autographiviridae	Teetrevirus	279_0	Clustered	58	VC_279_0	58	0.7528	1	0.7528	10	2	1	1
527	Enterobacteria~phage~UAB_Phi20	Caudovirales	Podoviridae	Lederbergvirus	220_0	Clustered	19	VC_220_0	19	0.5622	1	0.5622	2	1	1	0.8655
528	Enterobacteria~phage~UAB_Phi78	Caudovirales	Autographiviridae	Zindervirus	288_0	Clustered	23	VC_288_0	23	0.7107	1	0.7107	7	2	1	1
529	Enterobacteria~phage~VT2-Sakai	Caudovirales	Podoviridae	Traversvirus	242_1	Clustered	14	VC_242_1	14	0.5673	1	0.5673	5	1	1	0.8901
530	Enterobacteria~phage~VT2phi_272	Caudovirales	Podoviridae	Oslovirus	242_1	Clustered	14	VC_242_1	14	0.5673	1	0.5673	5	1	1	0.8901
531	Enterobacteria~phage~WA13~sensu~lato	Petitvirales	Microviridae	Alphatrevirus	332_0	Clustered	11	VC_332_0	11	0.6935	1	0.6935	2	1	1	1
532	Enterobacteria~phage~fd	Tubulavirales	Inoviridae	Inovirus	335_0	Clustered	3	VC_335_0	3	0.6863	0.963901	0.6615	2	1	1	1
533	Enterobacteria~phage~fiAA91-ss	Caudovirales	Myoviridae	Peduovirus	108_0	Clustered	44	VC_108_0	44	0.8537	1	0.8537	14	1	1	1
534	Enterobacteria~phage~mEp235	Caudovirales	Siphoviridae	Hendrixvirus	235_0	Clustered	13	VC_235_0	13	0.4091	1	0.4091	2	1	1	1
535	Enterobacteria~phage~phi92	Caudovirales	Myoviridae	Unassigned	72_1	Clustered/Singleton	1	VC_72_1	1	0	1	0	1	1	1	1
536	Enterobacteria~phage~phiEcoM-GJ1	Caudovirales	Chaseviridae	Carltongylesvirus	97_0	Clustered	11	VC_97_0	11	0.8503	1	0.8503	5	2	1	1
537	Enterobacteria~phage~phiP27	Caudovirales	Myoviridae	Unassigned	223_0	Clustered	6	VC_223_0	6	0.6072	1	0.6072	1	1	1	1
538	Enterobacteria~phage~vB_EcoP_ACG-C91	Caudovirales	Autographiviridae	Zindervirus	288_0	Clustered	23	VC_288_0	23	0.7107	1	0.7107	7	2	1	1
539	Enterobacteria~phage~vB_EcoP_IME390	Caudovirales	Autographiviridae	Teseptimavirus	279_0	Clustered	58	VC_279_0	58	0.7528	1	0.7528	10	2	1	1
540	Enterobacteria~phage~vB_EcoS_IME18	Caudovirales	Drexlerviridae	Tunavirus	275_1	Clustered	22	VC_275_1	22	0.3771	1	0.3771	7	2	1	0.8701
541	Enterobacteria~phage~vB_EcoS_IME347	Caudovirales	Drexlerviridae	Unassigned	275_1	Clustered	22	VC_275_1	22	0.3771	1	0.3771	7	2	1	0.8701
542	Enterobacteria~phage~vB_EcoS_NBD2	Caudovirales	Drexlerviridae	Eclunavirus	275_1	Clustered	22	VC_275_1	22	0.3771	1	0.3771	7	2	1	0.8701
543	Enterobacteriaphage~UAB_Phi87	Caudovirales	Myoviridae	Felixo1virus	20_0	Clustered	25	VC_20_0	25	0.9	1	0.9	5	1	1	0.9933
544	Enterococcus~phage~AUEF3	Caudovirales	Siphoviridae	Efquatrovirus	338_0	Clustered	16	VC_338_0	16	0.8994	1	0.8994	2	1	1	1
545	Enterococcus~phage~BC611	Caudovirales	Siphoviridae	Sap6virus	205_0	Clustered	6	VC_205_0	6	0.8799	1	0.8799	2	1	1	1
546	Enterococcus~phage~EFC-1	Caudovirales	Siphoviridae	Unassigned	126_0	Clustered/Singleton	1	VC_126_0	1	0	1	0	1	1	1	1
547	Enterococcus~phage~Ec-ZZ2	Caudovirales	Siphoviridae	Efquatrovirus	338_0	Clustered	16	VC_338_0	16	0.8994	1	0.8994	2	1	1	1
548	Enterococcus~phage~EfaCPT1	Caudovirales	Siphoviridae	Efquatrovirus	338_0	Clustered	16	VC_338_0	16	0.8994	1	0.8994	2	1	1	1
549	Enterococcus~phage~IME-EF4	Caudovirales	Siphoviridae	Efquatrovirus	338_0	Clustered	16	VC_338_0	16	0.8994	1	0.8994	2	1	1	1
550	Enterococcus~phage~IME-EFm1	Caudovirales	Siphoviridae	Unassigned	338_0	Clustered	16	VC_338_0	16	0.8994	1	0.8994	2	1	1	1
551	Enterococcus~phage~IME-EFm5	Caudovirales	Siphoviridae	Unassigned	338_0	Clustered	16	VC_338_0	16	0.8994	1	0.8994	2	1	1	1
552	Enterococcus~phage~IMEEF1	Caudovirales	Siphoviridae	Sap6virus	205_0	Clustered	6	VC_205_0	6	0.8799	1	0.8799	2	1	1	1
553	Enterococcus~phage~IME_EF3	Caudovirales	Siphoviridae	Efquatrovirus	338_0	Clustered	16	VC_338_0	16	0.8994	1	0.8994	2	1	1	1
554	Enterococcus~phage~LY0322	Caudovirales	Siphoviridae	Efquatrovirus	338_0	Clustered	16	VC_338_0	16	0.8994	1	0.8994	2	1	1	1
555	Enterococcus~phage~PMBT2	Caudovirales	Siphoviridae	Efquatrovirus	338_0	Clustered	16	VC_338_0	16	0.8994	1	0.8994	2	1	1	1
556	Enterococcus~phage~SANTOR1	Caudovirales	Siphoviridae	Efquatrovirus	338_0	Clustered	16	VC_338_0	16	0.8994	1	0.8994	2	1	1	1
557	Enterococcus~phage~SAP6	Caudovirales	Siphoviridae	Sap6virus	205_0	Clustered	6	VC_205_0	6	0.8799	1	0.8799	2	1	1	1
558	Enterococcus~phage~VD13	Caudovirales	Siphoviridae	Sap6virus	205_0	Clustered	6	VC_205_0	6	0.8799	1	0.8799	2	1	1	1
559	Enterococcus~phage~phiFL1A	Caudovirales	Siphoviridae	Phifelvirus	233_0	Clustered	3	VC_233_0	3	0.4738	0.997284	0.4725	1	1	1	1
560	Enterococcus~phage~phiFL2A	Caudovirales	Siphoviridae	Phifelvirus	233_0	Clustered	3	VC_233_0	3	0.4738	0.997284	0.4725	1	1	1	1
561	Enterococcus~phage~phiFL3A	Caudovirales	Siphoviridae	Phifelvirus	233_0	Clustered	3	VC_233_0	3	0.4738	0.997284	0.4725	1	1	1	1
562	Enterococcus~phage~phiSHEF2	Caudovirales	Siphoviridae	Efquatrovirus	338_0	Clustered	16	VC_338_0	16	0.8994	1	0.8994	2	1	1	1
563	Enterococcus~phage~phiSHEF4	Caudovirales	Siphoviridae	Efquatrovirus	338_0	Clustered	16	VC_338_0	16	0.8994	1	0.8994	2	1	1	1
564	Enterococcus~phage~phiSHEF5	Caudovirales	Siphoviridae	Efquatrovirus	338_0	Clustered	16	VC_338_0	16	0.8994	1	0.8994	2	1	1	1
565	Enterococcus~phage~vB_EfaS_AL2	Caudovirales	Siphoviridae	Efquatrovirus	338_0	Clustered	16	VC_338_0	16	0.8994	1	0.8994	2	1	1	1
566	Enterococcus~phage~vB_EfaS_AL3	Caudovirales	Siphoviridae	Efquatrovirus	338_0	Clustered	16	VC_338_0	16	0.8994	1	0.8994	2	1	1	1
567	Enterococcus~phage~vB_EfaS_IME196	Caudovirales	Siphoviridae	Efquatrovirus	338_0	Clustered	16	VC_338_0	16	0.8994	1	0.8994	2	1	1	1
568	Enterococcus~phage~vB_EfaS_IME198	Caudovirales	Siphoviridae	Saphexavirus	205_0	Clustered	6	VC_205_0	6	0.8799	1	0.8799	2	1	1	1
569	Erwinia~amylovora~phage~Era103	Caudovirales	Podoviridae	Sp6virus	288_0	Clustered	23	VC_288_0	23	0.7107	1	0.7107	7	2	1	1
570	Erwinia~phage~Derbicus	Caudovirales	Myoviridae	Derbicusvirus	306_0	Clustered	4	VC_306_0	4	0.1467	0.999981	0.1467	1	1	1	1
571	Erwinia~phage~ENT90	Caudovirales	Myoviridae	Entnonagintavirus	108_0	Clustered	44	VC_108_0	44	0.8537	1	0.8537	14	1	1	1
572	Erwinia~phage~Ea35-70	Caudovirales	Myoviridae	Agrican357virus	307_0	Clustered	6	VC_307_0	6	0.4546	1	0.4546	2	1	1	1
573	Erwinia~phage~Ea9-2	Caudovirales	Podoviridae	Ea92virus	7_0	Clustered	20	VC_7_0	20	0.5795	1	0.5795	7	1	1	0.8421
574	Erwinia~phage~EtG	Caudovirales	Myoviridae	Eganvirus	108_0	Clustered	44	VC_108_0	44	0.8537	1	0.8537	14	1	1	1
575	Erwinia~phage~FE44	Caudovirales	Autographiviridae	Berlinvirus	279_0	Clustered	58	VC_279_0	58	0.7528	1	0.7528	10	2	1	1
576	Erwinia~phage~Faunus	Caudovirales	Chaseviridae	Faunusvirus	97_0	Clustered	11	VC_97_0	11	0.8503	1	0.8503	5	2	1	1
577	Erwinia~phage~Hena1	Caudovirales	Myoviridae	Unassigned	71_0	Clustered	2	VC_71_0	2	0.0342	0.954432	0.0326	1	1	1	1
578	Erwinia~phage~Machina	Caudovirales	Myoviridae	Machinavirus	306_3	Clustered	2	VC_306_3	2	0.042	0.907581	0.0381	1	1	1	1
579	Erwinia~phage~Wellington	Caudovirales	Myoviridae	Wellingtonvirus	306_1	Clustered	2	VC_306_1	2	0.0428	0.903388	0.0387	2	1	1	1
580	Erwinia~phage~pEp_SNUABM_01	Caudovirales	Myoviridae	Unassigned	71_0	Clustered	2	VC_71_0	2	0.0342	0.954432	0.0326	1	1	1	1
581	Erwinia~phage~phiEa100	Caudovirales	Autographiviridae	Eracentumvirus	288_0	Clustered	23	VC_288_0	23	0.7107	1	0.7107	7	2	1	1
582	Erwinia~phage~phiEa104	Caudovirales	Myoviridae	Ea214virus	121_0	Clustered	3	VC_121_0	3	0.0904	0.998251	0.0902	1	1	1	1
583	Erwinia~phage~phiEa21-4	Caudovirales	Myoviridae	Ea214virus	121_0	Clustered	3	VC_121_0	3	0.0904	0.998251	0.0902	1	1	1	1
584	Erwinia~phage~phiEa2809	Caudovirales	Ackermannviridae	Unassigned	33_4	Clustered	2	VC_33_4	2	0.0102	0.955807	0.0098	1	1	1	1
585	Erwinia~phage~phiEaH2	Caudovirales	Myoviridae	Eah2virus	306_2	Clustered	3	VC_306_2	3	0.0884	0.991126	0.0876	2	1	1	1
586	Erwinia~phage~phiEaP-8	Caudovirales	Podoviridae	Johnsonvirus	7_0	Clustered	20	VC_7_0	20	0.5795	1	0.5795	7	1	1	0.8421
587	Erwinia~phage~phiEt88	Caudovirales	Myoviridae	Unassigned	330_0	Clustered	2	VC_330_0	2	0.0937	0.829076	0.0776	1	1	1	1
588	Erwinia~phage~vB_Eam-MM7	Caudovirales	Myoviridae	Ea214virus	121_0	Clustered	3	VC_121_0	3	0.0904	0.998251	0.0902	1	1	1	1
589	Erwinia~phage~vB_EamM-Bue1	Caudovirales	Ackermannviridae	Unassigned	33_4	Clustered	2	VC_33_4	2	0.0102	0.955807	0.0098	1	1	1	1
590	Erwinia~phage~vB_EamM-Y2	Caudovirales	Chaseviridae	Loessnervirus	97_0	Clustered	11	VC_97_0	11	0.8503	1	0.8503	5	2	1	1
591	Erwinia~phage~vB_EamM_Alexandra	Caudovirales	Myoviridae	Alexandravirus	324_1	Clustered	3	VC_324_1	3	0.2234	0.987345	0.2206	2	1	1	1
592	Erwinia~phage~vB_EamM_Asesino	Caudovirales	Myoviridae	Eah2virus	306_2	Clustered	3	VC_306_2	3	0.0884	0.991126	0.0876	2	1	1	1
593	Erwinia~phage~vB_EamM_Caitlin	Caudovirales	Myoviridae	Machinavirus	306_4	Clustered	2	VC_306_4	2	0.0421	0.905563	0.0381	1	1	1	1
594	Erwinia~phage~vB_EamM_ChrisDB	Caudovirales	Myoviridae	Machinavirus	306_4	Clustered	2	VC_306_4	2	0.0421	0.905563	0.0381	1	1	1	1
595	Erwinia~phage~vB_EamM_Deimos-Minion	Caudovirales	Myoviridae	Agrican357virus	307_0	Clustered	6	VC_307_0	6	0.4546	1	0.4546	2	1	1	1
596	Erwinia~phage~vB_EamM_Desertfox	Caudovirales	Myoviridae	Agricanvirus	307_0	Clustered	6	VC_307_0	6	0.4546	1	0.4546	2	1	1	1
597	Erwinia~phage~vB_EamM_EarlPhillipIV	Caudovirales	Myoviridae	Derbicusvirus	306_0	Clustered	4	VC_306_0	4	0.1467	0.999981	0.1467	1	1	1	1
598	Erwinia~phage~vB_EamM_Huxley	Caudovirales	Myoviridae	Machinavirus	306_3	Clustered	2	VC_306_3	2	0.042	0.907581	0.0381	1	1	1	1
599	Erwinia~phage~vB_EamM_Kwan	Caudovirales	Myoviridae	Unassigned	306_1	Clustered	2	VC_306_1	2	0.0428	0.903388	0.0387	2	1	1	1
600	Erwinia~phage~vB_EamM_Phobos	Caudovirales	Myoviridae	Derbicusvirus	306_0	Clustered	4	VC_306_0	4	0.1467	0.999981	0.1467	1	1	1	1
601	Erwinia~phage~vB_EamM_RAY	Caudovirales	Myoviridae	Agrican357virus	307_0	Clustered	6	VC_307_0	6	0.4546	1	0.4546	2	1	1	1
602	Erwinia~phage~vB_EamM_RisingSun	Caudovirales	Myoviridae	Risingsunvirus	305_1	Clustered	2	VC_305_1	2	0.0568	0.953791	0.0542	2	1	1	1
603	Erwinia~phage~vB_EamM_Simmy50	Caudovirales	Myoviridae	Agrican357virus	307_0	Clustered	6	VC_307_0	6	0.4546	1	0.4546	2	1	1	1
604	Erwinia~phage~vB_EamM_Special~G	Caudovirales	Myoviridae	Agrican357virus	307_0	Clustered	6	VC_307_0	6	0.4546	1	0.4546	2	1	1	1
605	Erwinia~phage~vB_EamM_Y3	Caudovirales	Myoviridae	Sasquatchvirus	324_1	Clustered	3	VC_324_1	3	0.2234	0.987345	0.2206	2	1	1	1
606	Erwinia~phage~vB_EamM_Yoloswag	Caudovirales	Myoviridae	Yoloswagvirus	324_2	Clustered/Singleton	1	VC_324_2	1	0	1	0	1	1	1	1
607	Erwinia~phage~vB_EamP-L1	Caudovirales	Autographiviridae	Elunavirus	279_0	Clustered	58	VC_279_0	58	0.7528	1	0.7528	10	2	1	1
608	Erwinia~phage~vB_EamP-S2	Caudovirales	Autographiviridae	Eracentumvirus	288_0	Clustered	23	VC_288_0	23	0.7107	1	0.7107	7	2	1	1
609	Erwinia~phage~vB_EamP_Frozen	Caudovirales	Podoviridae	Ea92virus	7_0	Clustered	20	VC_7_0	20	0.5795	1	0.5795	7	1	1	0.8421
610	Erysipelothrix~phage~SE-1	Caudovirales	Siphoviridae	Unassigned	215_0	Clustered	2	VC_215_0	2	0.034	0.5	0.017	1	1	1	1
611	Escherichia~Stx1~converting~phage	Caudovirales	Podoviridae	Traversvirus	242_0	Clustered	2	VC_242_0	2	0.068	0.955168	0.0649	2	1	1	1
612	Escherichia~coli~O157~typing~phage~3	Caudovirales	Myoviridae	Mosigvirus	42_0	Clustered	9	VC_42_0	9	0.0685	1	0.0685	2	1	1	1
613	Escherichia~coli~O157~typing~phage~6	Caudovirales	Myoviridae	Mosigvirus	42_0	Clustered	9	VC_42_0	9	0.0685	1	0.0685	2	1	1	1
614	Escherichia~phage~121Q	Caudovirales	Myoviridae	Asteriusvirus	111_4	Clustered	2	VC_111_4	2	0.0934	0.914924	0.0855	1	1	1	1
615	Escherichia~phage~172-1	Caudovirales	Podoviridae	Phieco32virus	87_0	Clustered	6	VC_87_0	6	0.6785	1	0.6785	1	1	1	1
616	Escherichia~phage~186	Caudovirales	Myoviridae	P2virus	108_0	Clustered	44	VC_108_0	44	0.8537	1	0.8537	14	1	1	1
617	Escherichia~phage~4MG	Caudovirales	Myoviridae	Se1virus	71_3	Clustered	2	VC_71_3	2	0.0311	0.920727	0.0286	1	1	1	1
618	Escherichia~phage~64795_ec1	Caudovirales	Autographiviridae	Teseptimavirus	279_0	Clustered	58	VC_279_0	58	0.7528	1	0.7528	10	2	1	1
619	Escherichia~phage~933W	Caudovirales	Podoviridae	Nona33virus	242_1	Clustered	14	VC_242_1	14	0.5673	1	0.5673	5	1	1	0.8901
620	Escherichia~phage~ADB-2	Caudovirales	Siphoviridae	T1virus	275_1	Clustered	22	VC_275_1	22	0.3771	1	0.3771	7	2	1	0.8701
621	Escherichia~phage~APCEc01	Caudovirales	Myoviridae	Mosigvirus	42_0	Clustered	9	VC_42_0	9	0.0685	1	0.0685	2	1	1	1
622	Escherichia~phage~AR1	Caudovirales	Myoviridae	T4virus	42_6	Clustered	32	VC_42_6	32	0.3643	1	0.3643	3	1	1	0.996
623	Escherichia~phage~Av-05	Caudovirales	Myoviridae	Avunavirus	71_4	Clustered/Singleton	1	VC_71_4	1	0	1	0	1	1	1	1
624	Escherichia~phage~Bp4	Caudovirales	Podoviridae	G7cvirus	7_0	Clustered	20	VC_7_0	20	0.5795	1	0.5795	7	1	1	0.8421
625	Escherichia~phage~C130_2	Caudovirales	Podoviridae	Giessenvirus	221_0	Clustered	6	VC_221_0	6	0.6736	1	0.6736	4	2	1	1
626	Escherichia~phage~C5	Caudovirales	Autographiviridae	Teseptimavirus	279_0	Clustered	58	VC_279_0	58	0.7528	1	0.7528	10	2	1	1
627	Escherichia~phage~CAjan	Caudovirales	Siphoviridae	Seuratvirus	3_0	Clustered	3	VC_3_0	3	0.2381	0.998194	0.2377	1	1	1	1
628	Escherichia~phage~CICC~80001	Caudovirales	Autographiviridae	Teseptimavirus	279_0	Clustered	58	VC_279_0	58	0.7528	1	0.7528	10	2	1	1
629	Escherichia~phage~D108	Caudovirales	Myoviridae	Muvirus	249_0	Clustered	3	VC_249_0	3	0.5444	0.998248	0.5435	1	1	1	1
630	Escherichia~phage~EC1-UPM	Caudovirales	Podoviridae	G7cvirus	7_0	Clustered	20	VC_7_0	20	0.5795	1	0.5795	7	1	1	0.8421
631	Escherichia~phage~EC6	Caudovirales	Myoviridae	Felixo1virus	20_0	Clustered	25	VC_20_0	25	0.9	1	0.9	5	1	1	0.9933
632	Escherichia~phage~EC6098	Petitvirales	Microviridae	Unassigned	227_0	Clustered	2	VC_227_0	2	0.1476	0.882618	0.1303	2	1	1	1
633	Escherichia~phage~ECA2	Caudovirales	Autographiviridae	Teetrevirus	279_0	Clustered	58	VC_279_0	58	0.7528	1	0.7528	10	2	1	1
634	Escherichia~phage~ECBP1	Caudovirales	Podoviridae	G7cvirus	7_0	Clustered	20	VC_7_0	20	0.5795	1	0.5795	7	1	1	0.8421
635	Escherichia~phage~ECBP2	Caudovirales	Podoviridae	Phieco32virus	87_0	Clustered	6	VC_87_0	6	0.6785	1	0.6785	1	1	1	1
636	Escherichia~phage~ECD7	Caudovirales	Myoviridae	Krischvirus	44_0	Clustered	5	VC_44_0	5	0.1255	1	0.1255	2	1	1	1
637	Escherichia~phage~ECML-134	Caudovirales	Myoviridae	T4virus	42_6	Clustered	32	VC_42_6	32	0.3643	1	0.3643	3	1	1	0.996
638	Escherichia~phage~ECML-4	Caudovirales	Ackermannviridae	Vi1virus	33_1	Clustered	37	VC_33_1	37	0.467	1	0.467	3	1	1	1
639	Escherichia~phage~EG1	Caudovirales	Autographiviridae	Teseptimavirus	279_0	Clustered	58	VC_279_0	58	0.7528	1	0.7528	10	2	1	1
640	Escherichia~phage~EK99P-1	Caudovirales	Siphoviridae	Hk578virus	314_0	Clustered	10	VC_314_0	10	0.6697	1	0.6697	2	1	1	1
641	Escherichia~phage~EP75	Caudovirales	Ackermannviridae	Kuttervirus	33_1	Clustered	37	VC_33_1	37	0.467	1	0.467	3	1	1	1
642	Escherichia~phage~ESCO13	Caudovirales	Myoviridae	Phapecoctavirus	72_0	Clustered	5	VC_72_0	5	0.3745	1	0.3745	1	1	1	1
643	Escherichia~phage~ESCO5	Caudovirales	Myoviridae	Phapecoctavirus	72_0	Clustered	5	VC_72_0	5	0.3745	1	0.3745	1	1	1	1
644	Escherichia~phage~Ebrios	Caudovirales	Autographiviridae	Teseptimavirus	279_0	Clustered	58	VC_279_0	58	0.7528	1	0.7528	10	2	1	1
645	Escherichia~phage~Eco_BIFF	Caudovirales	Drexlerviridae	Tunavirus	275_1	Clustered	22	VC_275_1	22	0.3771	1	0.3771	7	2	1	0.8701
646	Escherichia~phage~Envy	Caudovirales	Siphoviridae	Dhillonvirus	314_0	Clustered	10	VC_314_0	10	0.6697	1	0.6697	2	1	1	1
647	Escherichia~phage~FEC14	Caudovirales	Ackermannviridae	Kuttervirus	33_1	Clustered	37	VC_33_1	37	0.467	1	0.467	3	1	1	1
648	Escherichia~phage~Gluttony	Caudovirales	Siphoviridae	Dhillonvirus	314_0	Clustered	10	VC_314_0	10	0.6697	1	0.6697	2	1	1	1
649	Escherichia~phage~HK446	Caudovirales	Siphoviridae	Hk97virus	235_0	Clustered	13	VC_235_0	13	0.4091	1	0.4091	2	1	1	1
650	Escherichia~phage~HK542	Caudovirales	Siphoviridae	Hk97virus	235_0	Clustered	13	VC_235_0	13	0.4091	1	0.4091	2	1	1	1
651	Escherichia~phage~HK544	Caudovirales	Siphoviridae	Hk97virus	235_0	Clustered	13	VC_235_0	13	0.4091	1	0.4091	2	1	1	1
652	Escherichia~phage~HK578	Caudovirales	Siphoviridae	Hk578virus	314_0	Clustered	10	VC_314_0	10	0.6697	1	0.6697	2	1	1	1
653	Escherichia~phage~HK633	Caudovirales	Siphoviridae	Hk97virus	235_0	Clustered	13	VC_235_0	13	0.4091	1	0.4091	2	1	1	1
654	Escherichia~phage~HK75	Caudovirales	Siphoviridae	Hk97virus	235_0	Clustered	13	VC_235_0	13	0.4091	1	0.4091	2	1	1	1
655	Escherichia~phage~HY01	Caudovirales	Myoviridae	T4virus	42_6	Clustered	32	VC_42_6	32	0.3643	1	0.3643	3	1	1	0.996
656	Escherichia~phage~HY02	Caudovirales	Myoviridae	Felixo1virus	20_0	Clustered	25	VC_20_0	25	0.9	1	0.9	5	1	1	0.9933
657	Escherichia~phage~HY03	Caudovirales	Myoviridae	Tequatrovirus	42_6	Clustered	32	VC_42_6	32	0.3643	1	0.3643	3	1	1	0.996
658	Escherichia~phage~HZ2R8	Caudovirales	Autographiviridae	Teseptimavirus	279_0	Clustered	58	VC_279_0	58	0.7528	1	0.7528	10	2	1	1
659	Escherichia~phage~HZP2	Caudovirales	Autographiviridae	Teseptimavirus	279_0	Clustered	58	VC_279_0	58	0.7528	1	0.7528	10	2	1	1
660	Escherichia~phage~ID21	Petitvirales	Microviridae	Alpha3microvirus	332_0	Clustered	11	VC_332_0	11	0.6935	1	0.6935	2	1	1	1
661	Escherichia~phage~ID32	Petitvirales	Microviridae	Alpha3microvirus	332_0	Clustered	11	VC_332_0	11	0.6935	1	0.6935	2	1	1	1
662	Escherichia~phage~ID62	Petitvirales	Microviridae	Alpha3microvirus	332_0	Clustered	11	VC_332_0	11	0.6935	1	0.6935	2	1	1	1
663	Escherichia~phage~IME11	Caudovirales	Podoviridae	G7cvirus	7_0	Clustered	20	VC_7_0	20	0.5795	1	0.5795	7	1	1	0.8421
664	Escherichia~phage~IMM-002	Caudovirales	Autographiviridae	Kayfunavirus	278_0	Clustered	19	VC_278_0	19	0.6955	1	0.6955	3	1	1	1
665	Escherichia~phage~JH2	Caudovirales	Myoviridae	Felixo1virus	20_0	Clustered	25	VC_20_0	25	0.9	1	0.9	5	1	1	0.9933
666	Escherichia~phage~JMPW1	Caudovirales	Siphoviridae	T1virus	275_1	Clustered	22	VC_275_1	22	0.3771	1	0.3771	7	2	1	0.8701
667	Escherichia~phage~JMPW2	Caudovirales	Siphoviridae	T1virus	275_1	Clustered	22	VC_275_1	22	0.3771	1	0.3771	7	2	1	0.8701
668	Escherichia~phage~JS10	Caudovirales	Myoviridae	Js98virus	42_1	Clustered	8	VC_42_1	8	0.0695	1	0.0695	2	1	1	0.9643
669	Escherichia~phage~JS98	Caudovirales	Myoviridae	Js98virus	42_1	Clustered	8	VC_42_1	8	0.0695	1	0.0695	2	1	1	0.9643
670	Escherichia~phage~JSE	Caudovirales	Myoviridae	Rb49virus	44_0	Clustered	5	VC_44_0	5	0.1255	1	0.1255	2	1	1	1
671	Escherichia~phage~K1-dep(1)	Caudovirales	Siphoviridae	K1gvirus	106_0	Clustered	24	VC_106_0	24	0.8486	1	0.8486	5	1	1	1
672	Escherichia~phage~K1-dep(4)	Caudovirales	Siphoviridae	K1gvirus	106_0	Clustered	24	VC_106_0	24	0.8486	1	0.8486	5	1	1	1
673	Escherichia~phage~K1-ind(2)	Caudovirales	Siphoviridae	K1gvirus	106_0	Clustered	24	VC_106_0	24	0.8486	1	0.8486	5	1	1	1
674	Escherichia~phage~K1ind1	Caudovirales	Siphoviridae	K1gvirus	106_0	Clustered	24	VC_106_0	24	0.8486	1	0.8486	5	1	1	1
675	Escherichia~phage~K30	Caudovirales	Podoviridae	Kp32virus	283_0	Clustered	23	VC_283_0	23	0.7334	1	0.7334	3	2	1	1
676	Escherichia~phage~KBNP1711	Caudovirales	Podoviridae	Phieco32virus	87_0	Clustered	6	VC_87_0	6	0.6785	1	0.6785	1	1	1	1
677	Escherichia~phage~LL11	Caudovirales	Autographiviridae	Vectrevirus	288_0	Clustered	23	VC_288_0	23	0.7107	1	0.7107	7	2	1	1
678	Escherichia~phage~LL2	Caudovirales	Autographiviridae	Teetrevirus	279_0	Clustered	58	VC_279_0	58	0.7528	1	0.7528	10	2	1	1
679	Escherichia~phage~LL5	Caudovirales	Drexlerviridae	Tlsvirus	275_0	Clustered	13	VC_275_0	13	0.2426	1	0.2426	3	2	1	0.9744
680	Escherichia~phage~LM33_P1	Caudovirales	Autographiviridae	Kayfunavirus	278_0	Clustered	19	VC_278_0	19	0.6955	1	0.6955	3	1	1	1
681	Escherichia~phage~Lw1	Caudovirales	Myoviridae	Unassigned	43_1	Clustered	10	VC_43_1	10	0.2934	1	0.2934	1	1	1	1
682	Escherichia~phage~MX01	Caudovirales	Myoviridae	Dhakavirus	42_1	Clustered	8	VC_42_1	8	0.0695	1	0.0695	2	1	1	0.9643
683	Escherichia~phage~Mangalitsa	Caudovirales	Chaseviridae	Carltongylesvirus	97_0	Clustered	11	VC_97_0	11	0.8503	1	0.8503	5	2	1	1
684	Escherichia~phage~Min27	Caudovirales	Podoviridae	Nona33virus	242_1	Clustered	14	VC_242_1	14	0.5673	1	0.5673	5	1	1	0.8901
685	Escherichia~phage~Minorna	Caudovirales	Autographiviridae	Drulisvirus	321_0	Clustered	21	VC_321_0	21	0.7309	1	0.7309	3	2	1	1
686	Escherichia~phage~Mu	Caudovirales	Myoviridae	Muvirus	249_0	Clustered	3	VC_249_0	3	0.5444	0.998248	0.5435	1	1	1	1
687	Escherichia~phage~N30	Caudovirales	Autographiviridae	Teseptimavirus	279_0	Clustered	58	VC_279_0	58	0.7528	1	0.7528	10	2	1	1
688	Escherichia~phage~NC28	Petitvirales	Microviridae	Alpha3microvirus	332_0	Clustered	11	VC_332_0	11	0.6935	1	0.6935	2	1	1	1
689	Escherichia~phage~NC29	Petitvirales	Microviridae	Alpha3microvirus	332_0	Clustered	11	VC_332_0	11	0.6935	1	0.6935	2	1	1	1
690	Escherichia~phage~NC35	Petitvirales	Microviridae	Alpha3microvirus	332_0	Clustered	11	VC_332_0	11	0.6935	1	0.6935	2	1	1	1
691	Escherichia~phage~NJ01	Caudovirales	Podoviridae	Phieco32virus	87_0	Clustered	6	VC_87_0	6	0.6785	1	0.6785	1	1	1	1
692	Escherichia~phage~P13374	Caudovirales	Podoviridae	Oslovirus	242_1	Clustered	14	VC_242_1	14	0.5673	1	0.5673	5	1	1	0.8901
693	Escherichia~phage~P483	Caudovirales	Autographiviridae	Berlinvirus	279_0	Clustered	58	VC_279_0	58	0.7528	1	0.7528	10	2	1	1
694	Escherichia~phage~P694	Caudovirales	Autographiviridae	Berlinvirus	279_0	Clustered	58	VC_279_0	58	0.7528	1	0.7528	10	2	1	1
695	Escherichia~phage~PA2	Caudovirales	Podoviridae	Tl2011virus	242_1	Clustered	14	VC_242_1	14	0.5673	1	0.5673	5	1	1	0.8901
696	Escherichia~phage~PA28	Caudovirales	Podoviridae	Nona33virus	242_1	Clustered	14	VC_242_1	14	0.5673	1	0.5673	5	1	1	0.8901
697	Escherichia~phage~PBECO4	Caudovirales	Myoviridae	Asteriusvirus	111_4	Clustered	2	VC_111_4	2	0.0934	0.914924	0.0855	1	1	1	1
698	Escherichia~phage~PE3-1	Caudovirales	Autographiviridae	Kayfunavirus	278_0	Clustered	19	VC_278_0	19	0.6955	1	0.6955	3	1	1	1
699	Escherichia~phage~PGT2	Caudovirales	Autographiviridae	Ermolevavirus	79_0	Clustered	19	VC_79_0	19	0.4247	1	0.4247	14	1	1	1
700	Escherichia~phage~PhaxI	Caudovirales	Ackermannviridae	Cba120virus	33_1	Clustered	37	VC_33_1	37	0.467	1	0.467	3	1	1	1
701	Escherichia~phage~Phi1	Caudovirales	Myoviridae	Rb49virus	44_0	Clustered	5	VC_44_0	5	0.1255	1	0.1255	2	1	1	1
702	Escherichia~phage~Pollock	Caudovirales	Podoviridae	Sp58virus	11_0	Clustered	5	VC_11_0	5	0.2543	1	0.2543	2	1	1	1
703	Escherichia~phage~QL01	Caudovirales	Myoviridae	Js98virus	42_1	Clustered	8	VC_42_1	8	0.0695	1	0.0695	2	1	1	0.9643
704	Escherichia~phage~RB3	Caudovirales	Myoviridae	T4virus	42_6	Clustered	32	VC_42_6	32	0.3643	1	0.3643	3	1	1	0.996
705	Escherichia~phage~RB49	Caudovirales	Myoviridae	Rb49virus	44_0	Clustered	5	VC_44_0	5	0.1255	1	0.1255	2	1	1	1
706	Escherichia~phage~RB69	Caudovirales	Myoviridae	Rb69virus	42_0	Clustered	9	VC_42_0	9	0.0685	1	0.0685	2	1	1	1
707	Escherichia~phage~RCS47	Caudovirales	Myoviridae	Punavirus	345_0	Clustered	3	VC_345_0	3	0.9968	0.814453	0.8119	2	1	1	1
708	Escherichia~phage~SRT7	Caudovirales	Autographiviridae	Foetvirus	279_0	Clustered	58	VC_279_0	58	0.7528	1	0.7528	10	2	1	1
709	Escherichia~phage~SRT8	Caudovirales	Drexlerviridae	Sertoctavirus	275_1	Clustered	22	VC_275_1	22	0.3771	1	0.3771	7	2	1	0.8701
710	Escherichia~phage~ST0	Caudovirales	Myoviridae	Mosigvirus	42_0	Clustered	9	VC_42_0	9	0.0685	1	0.0685	2	1	1	1
711	Escherichia~phage~ST31	Caudovirales	Autographiviridae	Kayfunavirus	278_0	Clustered	19	VC_278_0	19	0.6955	1	0.6955	3	1	1	1
712	Escherichia~phage~ST32	Caudovirales	Chaseviridae	Carltongylesvirus	97_0	Clustered	11	VC_97_0	11	0.8503	1	0.8503	5	2	1	1
713	Escherichia~phage~SUSP1	Caudovirales	Myoviridae	Suspvirus	20_0	Clustered	25	VC_20_0	25	0.9	1	0.9	5	1	1	0.9933
714	Escherichia~phage~SUSP2	Caudovirales	Myoviridae	Suspvirus	20_0	Clustered	25	VC_20_0	25	0.9	1	0.9	5	1	1	0.9933
715	Escherichia~phage~Seurat	Caudovirales	Siphoviridae	Seuratvirus	3_0	Clustered	3	VC_3_0	3	0.2381	0.998194	0.2377	1	1	1	1
716	Escherichia~phage~Skarpretter	Caudovirales	Podoviridae	Skarprettervirus	221_0	Clustered	6	VC_221_0	6	0.6736	1	0.6736	4	2	1	1
717	Escherichia~phage~Sortsne	Caudovirales	Podoviridae	Sortsnevirus	221_0	Clustered	6	VC_221_0	6	0.6736	1	0.6736	4	2	1	1
718	Escherichia~phage~St-1	Petitvirales	Microviridae	Alpha3microvirus	332_0	Clustered	11	VC_332_0	11	0.6935	1	0.6935	2	1	1	1
719	Escherichia~phage~Stx2~II	Caudovirales	Podoviridae	Nona33virus	242_0	Clustered	2	VC_242_0	2	0.068	0.955168	0.0649	2	1	1	1
720	Escherichia~phage~T7	Caudovirales	Podoviridae	T7virus	279_0	Clustered	58	VC_279_0	58	0.7528	1	0.7528	10	2	1	1
721	Escherichia~phage~TL-2011b	Caudovirales	Podoviridae	Uetakevirus	228_0	Clustered	5	VC_228_0	5	0.6785	1	0.6785	2	1	1	1
722	Escherichia~phage~TL-2011c	Caudovirales	Podoviridae	Tl2011virus	242_1	Clustered	14	VC_242_1	14	0.5673	1	0.5673	5	1	1	0.8901
723	Escherichia~phage~UFV-AREG1	Caudovirales	Myoviridae	Tequatrovirus	42_6	Clustered	32	VC_42_6	32	0.3643	1	0.3643	3	1	1	0.996
724	Escherichia~phage~VB_EcoS-Golestan	Caudovirales	Siphoviridae	Kagunavirus	106_0	Clustered	24	VC_106_0	24	0.8486	1	0.8486	5	1	1	1
725	Escherichia~phage~WA45	Petitvirales	Microviridae	Alpha3microvirus	332_0	Clustered	11	VC_332_0	11	0.6935	1	0.6935	2	1	1	1
726	Escherichia~phage~WG01	Caudovirales	Myoviridae	Dhakavirus	42_1	Clustered	8	VC_42_1	8	0.0695	1	0.0695	2	1	1	0.9643
727	Escherichia~phage~Wphi	Caudovirales	Myoviridae	P2virus	108_0	Clustered	44	VC_108_0	44	0.8537	1	0.8537	14	1	1	1
728	Escherichia~phage~YD-2008.s	Caudovirales	Siphoviridae	Hk578virus	314_0	Clustered	10	VC_314_0	10	0.6697	1	0.6697	2	1	1	1
729	Escherichia~phage~YZ1	Caudovirales	Autographiviridae	Kayfunavirus	278_0	Clustered	19	VC_278_0	19	0.6955	1	0.6955	3	1	1	1
730	Escherichia~phage~ZG49	Caudovirales	Autographiviridae	Kayfunavirus	278_0	Clustered	19	VC_278_0	19	0.6955	1	0.6955	3	1	1	1
731	Escherichia~phage~alpha3	Petitvirales	Microviridae	Alpha3microvirus	332_0	Clustered	11	VC_332_0	11	0.6935	1	0.6935	2	1	1	1
732	Escherichia~phage~flopper	Caudovirales	Chaseviridae	Carltongylesvirus	97_0	Clustered	11	VC_97_0	11	0.8503	1	0.8503	5	2	1	1
733	Escherichia~phage~ime09	Caudovirales	Myoviridae	T4virus	42_6	Clustered	32	VC_42_6	32	0.3643	1	0.3643	3	1	1	0.996
734	Escherichia~phage~mEp234	Caudovirales	Siphoviridae	Hk97virus	235_0	Clustered	13	VC_235_0	13	0.4091	1	0.4091	2	1	1	1
735	Escherichia~phage~mEpX1	Caudovirales	Siphoviridae	Hk97virus	235_0	Clustered	13	VC_235_0	13	0.4091	1	0.4091	2	1	1	1
736	Escherichia~phage~mEpX2	Caudovirales	Siphoviridae	Hk97virus	235_0	Clustered	13	VC_235_0	13	0.4091	1	0.4091	2	1	1	1
737	Escherichia~phage~phAPEC8	Caudovirales	Myoviridae	Phapecoctavirus	72_0	Clustered	5	VC_72_0	5	0.3745	1	0.3745	1	1	1	1
738	Escherichia~phage~phi191	Caudovirales	Podoviridae	Tl2011virus	242_1	Clustered	14	VC_242_1	14	0.5673	1	0.5673	5	1	1	0.8901
739	Escherichia~phage~phiK	Petitvirales	Microviridae	Alpha3microvirus	332_0	Clustered	11	VC_332_0	11	0.6935	1	0.6935	2	1	1	1
740	Escherichia~phage~phiKT	Caudovirales	Autographiviridae	Ermolevavirus	79_0	Clustered	19	VC_79_0	19	0.4247	1	0.4247	14	1	1	1
741	Escherichia~phage~phiV10	Caudovirales	Podoviridae	Epsilon15virus	228_0	Clustered	5	VC_228_0	5	0.6785	1	0.6785	2	1	1	1
742	Escherichia~phage~pro147	Caudovirales	Myoviridae	Peduovirus	108_0	Clustered	44	VC_108_0	44	0.8537	1	0.8537	14	1	1	1
743	Escherichia~phage~pro483	Caudovirales	Myoviridae	Peduovirus	108_0	Clustered	44	VC_108_0	44	0.8537	1	0.8537	14	1	1	1
744	Escherichia~phage~saus132	Caudovirales	Demerecviridae	Epseptimavirus	93_0	Clustered	32	VC_93_0	32	0.5402	1	0.5402	2	2	1	0.996
745	Escherichia~phage~slur01	Caudovirales	Siphoviridae	Seuratvirus	3_0	Clustered	3	VC_3_0	3	0.2381	0.998194	0.2377	1	1	1	1
746	Escherichia~phage~slur02	Caudovirales	Myoviridae	Tequatrovirus	42_6	Clustered	32	VC_42_6	32	0.3643	1	0.3643	3	1	1	0.996
747	Escherichia~phage~slur03	Caudovirales	Myoviridae	Tequatrovirus	42_6	Clustered	32	VC_42_6	32	0.3643	1	0.3643	3	1	1	0.996
748	Escherichia~phage~slur04	Caudovirales	Myoviridae	Tequatrovirus	42_6	Clustered	32	VC_42_6	32	0.3643	1	0.3643	3	1	1	0.996
749	Escherichia~phage~slur05	Caudovirales	Siphoviridae	Dhillonvirus	314_0	Clustered	10	VC_314_0	10	0.6697	1	0.6697	2	1	1	1
750	Escherichia~phage~slur07	Caudovirales	Myoviridae	Tequatrovirus	42_6	Clustered	32	VC_42_6	32	0.3643	1	0.3643	3	1	1	0.996
751	Escherichia~phage~slur14	Caudovirales	Myoviridae	Tequatrovirus	42_6	Clustered	32	VC_42_6	32	0.3643	1	0.3643	3	1	1	0.996
752	Escherichia~phage~vB_EcoM-12474III	Caudovirales	Myoviridae	Peduovirus	108_0	Clustered	44	VC_108_0	44	0.8537	1	0.8537	14	1	1	1
753	Escherichia~phage~vB_EcoM-UFV13	Caudovirales	Myoviridae	Tequatrovirus	42_6	Clustered	32	VC_42_6	32	0.3643	1	0.3643	3	1	1	0.996
754	Escherichia~phage~vB_EcoM-VpaE1	Caudovirales	Myoviridae	Felixo1virus	20_0	Clustered	25	VC_20_0	25	0.9	1	0.9	5	1	1	0.9933
755	Escherichia~phage~vB_EcoM-ep3	Caudovirales	Myoviridae	Cvm10virus	101_0	Clustered	5	VC_101_0	5	0.377	1	0.377	2	1	1	1
756	Escherichia~phage~vB_EcoM_112	Caudovirales	Myoviridae	T4virus	42_6	Clustered	32	VC_42_6	32	0.3643	1	0.3643	3	1	1	0.996
757	Escherichia~phage~vB_EcoM_ACG-C40	Caudovirales	Myoviridae	T4virus	42_6	Clustered	32	VC_42_6	32	0.3643	1	0.3643	3	1	1	0.996
758	Escherichia~phage~vB_EcoM_AYO145A	Caudovirales	Myoviridae	Felixo1virus	20_0	Clustered	25	VC_20_0	25	0.9	1	0.9	5	1	1	0.9933
759	Escherichia~phage~vB_EcoM_Alf5	Caudovirales	Myoviridae	Felixounavirus	20_0	Clustered	25	VC_20_0	25	0.9	1	0.9	5	1	1	0.9933
760	Escherichia~phage~vB_EcoM_ECO1230-10	Caudovirales	Myoviridae	Cvm10virus	101_0	Clustered	5	VC_101_0	5	0.377	1	0.377	2	1	1	1
761	Escherichia~phage~vB_EcoM_ECOO78	Caudovirales	Myoviridae	Jilinvirus	101_0	Clustered	5	VC_101_0	5	0.377	1	0.377	2	1	1	1
762	Escherichia~phage~vB_EcoM_Goslar	Caudovirales	Myoviridae	Goslarvirus	309_1	Clustered/Singleton	1	VC_309_1	1	0	1	0	1	1	1	1
763	Escherichia~phage~vB_EcoM_JS09	Caudovirales	Myoviridae	Rb69virus	42_0	Clustered	9	VC_42_0	9	0.0685	1	0.0685	2	1	1	1
764	Escherichia~phage~vB_EcoM_KWBSE43-6	Caudovirales	Ackermannviridae	Taipeivirus	33_0	Clustered	8	VC_33_0	8	0.066	0.996053	0.0657	1	1	1	0.9643
765	Escherichia~phage~vB_EcoM_PhAPEC2	Caudovirales	Myoviridae	Mosigvirus	42_0	Clustered	9	VC_42_0	9	0.0685	1	0.0685	2	1	1	1
766	Escherichia~phage~vB_EcoM_Schickermooser	Caudovirales	Myoviridae	Phapecoctavirus	72_0	Clustered	5	VC_72_0	5	0.3745	1	0.3745	1	1	1	1
767	Escherichia~phage~vB_EcoM_VR20	Caudovirales	Myoviridae	Sp18virus	42_13	Clustered	5	VC_42_13	5	0.0398	1	0.0398	1	1	1	1
768	Escherichia~phage~vB_EcoM_VR25	Caudovirales	Myoviridae	Sp18virus	42_13	Clustered	5	VC_42_13	5	0.0398	1	0.0398	1	1	1	1
769	Escherichia~phage~vB_EcoM_VR26	Caudovirales	Myoviridae	Sp18virus	42_13	Clustered	5	VC_42_13	5	0.0398	1	0.0398	1	1	1	1
770	Escherichia~phage~vB_EcoM_VR7	Caudovirales	Myoviridae	Sp18virus	42_13	Clustered	5	VC_42_13	5	0.0398	1	0.0398	1	1	1	1
771	Escherichia~phage~vB_EcoP-Ro45lw	Caudovirales	Autographiviridae	Kayfunavirus	278_0	Clustered	19	VC_278_0	19	0.6955	1	0.6955	3	1	1	1
772	Escherichia~phage~vB_EcoP_24B	Caudovirales	Podoviridae	Nona33virus	242_1	Clustered	14	VC_242_1	14	0.5673	1	0.5673	5	1	1	0.8901
773	Escherichia~phage~vB_EcoP_B	Caudovirales	Autographiviridae	Vectrevirus	288_0	Clustered	23	VC_288_0	23	0.7107	1	0.7107	7	2	1	1
774	Escherichia~phage~vB_EcoP_C	Caudovirales	Autographiviridae	Vectrevirus	288_0	Clustered	23	VC_288_0	23	0.7107	1	0.7107	7	2	1	1
775	Escherichia~phage~vB_EcoP_F	Caudovirales	Autographiviridae	Kayfunavirus	278_0	Clustered	19	VC_278_0	19	0.6955	1	0.6955	3	1	1	1
776	Escherichia~phage~vB_EcoP_G7C	Caudovirales	Podoviridae	G7cvirus	7_0	Clustered	20	VC_7_0	20	0.5795	1	0.5795	7	1	1	0.8421
777	Escherichia~phage~vB_EcoP_GA2A	Caudovirales	Autographiviridae	Kayfunavirus	278_0	Clustered	19	VC_278_0	19	0.6955	1	0.6955	3	1	1	1
778	Escherichia~phage~vB_EcoP_K	Caudovirales	Autographiviridae	Vectrevirus	288_0	Clustered	23	VC_288_0	23	0.7107	1	0.7107	7	2	1	1
779	Escherichia~phage~vB_EcoP_PhAPEC5	Caudovirales	Podoviridae	G7cvirus	7_0	Clustered	20	VC_7_0	20	0.5795	1	0.5795	7	1	1	0.8421
780	Escherichia~phage~vB_EcoP_PhAPEC7	Caudovirales	Podoviridae	G7cvirus	7_0	Clustered	20	VC_7_0	20	0.5795	1	0.5795	7	1	1	0.8421
781	Escherichia~phage~vB_EcoP_S523	Caudovirales	Autographiviridae	Berlinvirus	279_0	Clustered	58	VC_279_0	58	0.7528	1	0.7528	10	2	1	1
782	Escherichia~phage~vB_EcoP_SU10	Caudovirales	Podoviridae	Phieco32virus	87_0	Clustered	6	VC_87_0	6	0.6785	1	0.6785	1	1	1	1
783	Escherichia~phage~vB_EcoS-95	Caudovirales	Drexlerviridae	Warwickvirus	275_0	Clustered	13	VC_275_0	13	0.2426	1	0.2426	3	2	1	0.9744
784	Escherichia~phage~vB_EcoS_ESCO41	Caudovirales	Drexlerviridae	Nouzillyvirus	275_1	Clustered	22	VC_275_1	22	0.3771	1	0.3771	7	2	1	0.8701
785	Escherichia~phage~vB_EcoS_SH2	Caudovirales	Drexlerviridae	Tunavirus	275_1	Clustered	22	VC_275_1	22	0.3771	1	0.3771	7	2	1	0.8701
786	Escherichia~phage~vB_Eco_swan01	Caudovirales	Drexlerviridae	Warwickvirus	275_0	Clustered	13	VC_275_0	13	0.2426	1	0.2426	3	2	1	0.9744
787	Escherichia~phage~vb_EcoM-VR5	Caudovirales	Myoviridae	Js98virus	42_1	Clustered	8	VC_42_1	8	0.0695	1	0.0695	2	1	1	0.9643
788	Escherichia~phage~wV7	Caudovirales	Myoviridae	Tequatrovirus	42_6	Clustered	32	VC_42_6	32	0.3643	1	0.3643	3	1	1	0.996
789	Escherichia~phage~wV8	Caudovirales	Myoviridae	Felixo1virus	20_0	Clustered	25	VC_20_0	25	0.9	1	0.9	5	1	1	0.9933
790	Escherichia~typing~phage~1	Caudovirales	Myoviridae	Felixo1virus	20_0	Clustered	25	VC_20_0	25	0.9	1	0.9	5	1	1	0.9933
791	Escherichia~virus~AAPEc6	Caudovirales	Autographiviridae	Vectrevirus	288_0	Clustered	23	VC_288_0	23	0.7107	1	0.7107	7	2	1	1
792	Escherichia~virus~CBA120	Caudovirales	Ackermannviridae	Cba120virus	33_1	Clustered	37	VC_33_1	37	0.467	1	0.467	3	1	1	1
793	Escherichia~virus~EPS7	Caudovirales	Siphoviridae	T5virus	93_0	Clustered	32	VC_93_0	32	0.5402	1	0.5402	2	2	1	0.996
794	Escherichia~virus~FI	Levivirales	Leviviridae	Allolevivirus	46_0	Clustered	3	VC_46_0	3	0.8325	0.976573	0.813	1	1	1	1
795	Escherichia~virus~HK022	Caudovirales	Siphoviridae	Hk97virus	235_0	Clustered	13	VC_235_0	13	0.4091	1	0.4091	2	1	1	1
796	Escherichia~virus~HK97	Caudovirales	Siphoviridae	Hk97virus	235_0	Clustered	13	VC_235_0	13	0.4091	1	0.4091	2	1	1	1
797	Escherichia~virus~I22	Tubulavirales	Inoviridae	Lineavirus	334_0	Clustered/Singleton	1	VC_334_0	1	0	1	0	1	1	1	1
798	Escherichia~virus~JL1	Caudovirales	Siphoviridae	Hk578virus	314_0	Clustered	10	VC_314_0	10	0.6697	1	0.6697	2	1	1	1
799	Escherichia~virus~K1-5	Caudovirales	Podoviridae	Sp6virus	288_0	Clustered	23	VC_288_0	23	0.7107	1	0.7107	7	2	1	1
800	Escherichia~virus~K1E	Caudovirales	Podoviridae	Sp6virus	288_0	Clustered	23	VC_288_0	23	0.7107	1	0.7107	7	2	1	1
801	Escherichia~virus~M13	Tubulavirales	Inoviridae	Inovirus	335_0	Clustered	3	VC_335_0	3	0.6863	0.963901	0.6615	2	1	1	1
802	Escherichia~virus~N4	Caudovirales	Podoviridae	N4virus	7_0	Clustered	20	VC_7_0	20	0.5795	1	0.5795	7	1	1	0.8421
803	Escherichia~virus~P1	Caudovirales	Myoviridae	P1virus	345_0	Clustered	3	VC_345_0	3	0.9968	0.814453	0.8119	2	1	1	1
804	Escherichia~virus~P2	Caudovirales	Myoviridae	P2virus	108_0	Clustered	44	VC_108_0	44	0.8537	1	0.8537	14	1	1	1
805	Escherichia~virus~Qbeta	Levivirales	Leviviridae	Allolevivirus	46_0	Clustered	3	VC_46_0	3	0.8325	0.976573	0.813	1	1	1	1
806	Escherichia~virus~RB14	Caudovirales	Myoviridae	T4virus	42_6	Clustered	32	VC_42_6	32	0.3643	1	0.3643	3	1	1	0.996
807	Escherichia~virus~RB16	Caudovirales	Myoviridae	Unassigned	43_1	Clustered	10	VC_43_1	10	0.2934	1	0.2934	1	1	1	1
808	Escherichia~virus~RB32	Caudovirales	Myoviridae	Unassigned	42_6	Clustered	32	VC_42_6	32	0.3643	1	0.3643	3	1	1	0.996
809	Escherichia~virus~RB43	Caudovirales	Myoviridae	Unassigned	43_1	Clustered	10	VC_43_1	10	0.2934	1	0.2934	1	1	1	1
810	Escherichia~virus~SSL2009a	Caudovirales	Siphoviridae	Hk578virus	314_0	Clustered	10	VC_314_0	10	0.6697	1	0.6697	2	1	1	1
811	Escherichia~virus~T1	Caudovirales	Siphoviridae	T1virus	275_1	Clustered	22	VC_275_1	22	0.3771	1	0.3771	7	2	1	0.8701
812	Escherichia~virus~T4	Caudovirales	Myoviridae	T4virus	42_6	Clustered	32	VC_42_6	32	0.3643	1	0.3643	3	1	1	0.996
813	Escherichia~virus~TLS	Caudovirales	Siphoviridae	Tlsvirus	275_0	Clustered	13	VC_275_0	13	0.2426	1	0.2426	3	2	1	0.9744
814	Escherichia~virus~VEc3	Caudovirales	Autographiviridae	Vectrevirus	288_0	Clustered	23	VC_288_0	23	0.7107	1	0.7107	7	2	1	1
815	Escherichia~virus~Vec13	Caudovirales	Autographiviridae	Kayfunavirus	278_0	Clustered	19	VC_278_0	19	0.6955	1	0.6955	3	1	1	1
816	Escherichia~virus~mutPK1A2	Caudovirales	Autographiviridae	Vectrevirus	288_0	Clustered	23	VC_288_0	23	0.7107	1	0.7107	7	2	1	1
817	Escherichia~virus~phiEco32	Caudovirales	Podoviridae	Phieco32virus	87_0	Clustered	6	VC_87_0	6	0.6785	1	0.6785	1	1	1	1
818	Faecalibacterium~phage~FP_Epona	Caudovirales	Myoviridae	Eponavirus	224_0	Clustered	5	VC_224_0	5	0.6592	0.647889	0.4271	5	1	1	1
819	Faecalibacterium~phage~FP_Lagaffe	Caudovirales	Myoviridae	Lagaffevirus	224_0	Clustered	5	VC_224_0	5	0.6592	0.647889	0.4271	5	1	1	1
820	Faecalibacterium~phage~FP_Lugh	Caudovirales	Siphoviridae	Lughvirus	178_0	Clustered	2	VC_178_0	2	0.0819	0.896402	0.0734	2	1	1	1
821	Faecalibacterium~phage~FP_Mushu	Caudovirales	Myoviridae	Mushuvirus	185_0	Clustered	2	VC_185_0	2	0.0447	0.873113	0.039	2	1	1	1
822	Faecalibacterium~phage~FP_Taranis	Caudovirales	Myoviridae	Taranisvirus	224_0	Clustered	5	VC_224_0	5	0.6592	0.647889	0.4271	5	1	1	1
823	Faecalibacterium~phage~FP_Toutatis	Caudovirales	Myoviridae	Toutatisvirus	224_0	Clustered	5	VC_224_0	5	0.6592	0.647889	0.4271	5	1	1	1
824	Faecalibacterium~phage~FP_oengus	Caudovirales	Siphoviridae	Oengusvirus	152_0	Clustered/Singleton	1	VC_152_0	1	0	1	0	1	1	1	1
825	Flavobacterium~phage~1H	Caudovirales	Siphoviridae	Unahavirus	346_0	Clustered	5	VC_346_0	5	0.9871	0.999782	0.9868	1	1	1	1
826	Flavobacterium~phage~23T	Caudovirales	Siphoviridae	Unahavirus	346_0	Clustered	5	VC_346_0	5	0.9871	0.999782	0.9868	1	1	1	1
827	Flavobacterium~phage~2A	Caudovirales	Siphoviridae	Unahavirus	346_0	Clustered	5	VC_346_0	5	0.9871	0.999782	0.9868	1	1	1	1
828	Flavobacterium~phage~6H	Caudovirales	Siphoviridae	Unahavirus	346_0	Clustered	5	VC_346_0	5	0.9871	0.999782	0.9868	1	1	1	1
829	Flavobacterium~phage~FCL-2	Caudovirales	Myoviridae	Ficleduovirus	274_0	Clustered	2	VC_274_0	2	0.6706	0.924992	0.6203	1	1	1	1
830	Flavobacterium~phage~FCV-1	Caudovirales	Myoviridae	Ficleduovirus	274_0	Clustered	2	VC_274_0	2	0.6706	0.924992	0.6203	1	1	1	1
831	Flavobacterium~phage~FpV4	Caudovirales	Podoviridae	Fipvunavirus	272_0	Clustered	5	VC_272_0	5	0.9872	0.9987	0.986	1	1	1	1
832	Flavobacterium~phage~Fpv1	Caudovirales	Podoviridae	Fipvunavirus	272_0	Clustered	5	VC_272_0	5	0.9872	0.9987	0.986	1	1	1	1
833	Flavobacterium~phage~Fpv10	Caudovirales	Siphoviridae	Unassigned	225_0	Clustered	6	VC_225_0	6	0.8403	1	0.8403	1	1	1	1
834	Flavobacterium~phage~Fpv11	Caudovirales	Siphoviridae	Unassigned	225_0	Clustered	6	VC_225_0	6	0.8403	1	0.8403	1	1	1	1
835	Flavobacterium~phage~Fpv2	Caudovirales	Podoviridae	Fipvunavirus	272_0	Clustered	5	VC_272_0	5	0.9872	0.9987	0.986	1	1	1	1
836	Flavobacterium~phage~Fpv20	Caudovirales	Podoviridae	Fipvunavirus	272_0	Clustered	5	VC_272_0	5	0.9872	0.9987	0.986	1	1	1	1
837	Flavobacterium~phage~Fpv3	Caudovirales	Podoviridae	Fipvunavirus	272_0	Clustered	5	VC_272_0	5	0.9872	0.9987	0.986	1	1	1	1
838	Flavobacterium~phage~Fpv5	Caudovirales	Siphoviridae	Unassigned	225_0	Clustered	6	VC_225_0	6	0.8403	1	0.8403	1	1	1	1
839	Flavobacterium~phage~Fpv6	Caudovirales	Siphoviridae	Unassigned	225_0	Clustered	6	VC_225_0	6	0.8403	1	0.8403	1	1	1	1
840	Flavobacterium~phage~Fpv7	Caudovirales	Siphoviridae	Unassigned	225_0	Clustered	6	VC_225_0	6	0.8403	1	0.8403	1	1	1	1
841	Flavobacterium~phage~Fpv8	Caudovirales	Siphoviridae	Unassigned	225_0	Clustered	6	VC_225_0	6	0.8403	1	0.8403	1	1	1	1
842	Flavobacterium~phage~vB_FspM_lotta8-1	Caudovirales	Myoviridae	Unassigned	269_0	Clustered	2	VC_269_0	2	0.7463	0.918407	0.6854	1	1	1	1
843	Flavobacterium~phage~vB_FspM_pippi8-1	Caudovirales	Myoviridae	Unassigned	269_0	Clustered	2	VC_269_0	2	0.7463	0.918407	0.6854	1	1	1	1
844	Flavobacterium~phage~vB_FspS_filifjonk9-1	Caudovirales	Siphoviridae	Unassigned	273_0	Clustered	12	VC_273_0	12	0.994	1	0.994	1	1	1	1
845	Flavobacterium~phage~vB_FspS_hattifnatt9-1	Caudovirales	Siphoviridae	Unassigned	273_0	Clustered	12	VC_273_0	12	0.994	1	0.994	1	1	1	1
846	Flavobacterium~phage~vB_FspS_hemulen6-1	Caudovirales	Siphoviridae	Unassigned	273_0	Clustered	12	VC_273_0	12	0.994	1	0.994	1	1	1	1
847	Flavobacterium~phage~vB_FspS_laban6-1	Caudovirales	Siphoviridae	Unahavirus	346_0	Clustered	5	VC_346_0	5	0.9871	0.999782	0.9868	1	1	1	1
848	Flavobacterium~phage~vB_FspS_lillamy9-1	Caudovirales	Siphoviridae	Unassigned	273_0	Clustered	12	VC_273_0	12	0.994	1	0.994	1	1	1	1
849	Flavobacterium~phage~vB_FspS_morran9-1	Caudovirales	Siphoviridae	Unassigned	273_0	Clustered	12	VC_273_0	12	0.994	1	0.994	1	1	1	1
850	Flavobacterium~phage~vB_FspS_mumin9-1	Caudovirales	Siphoviridae	Unassigned	273_0	Clustered	12	VC_273_0	12	0.994	1	0.994	1	1	1	1
851	Flavobacterium~phage~vB_FspS_mymlan6-1	Caudovirales	Siphoviridae	Unassigned	273_0	Clustered	12	VC_273_0	12	0.994	1	0.994	1	1	1	1
852	Flavobacterium~phage~vB_FspS_sniff9-1	Caudovirales	Siphoviridae	Unassigned	273_0	Clustered	12	VC_273_0	12	0.994	1	0.994	1	1	1	1
853	Flavobacterium~phage~vB_FspS_snork6-1	Caudovirales	Siphoviridae	Unassigned	273_0	Clustered	12	VC_273_0	12	0.994	1	0.994	1	1	1	1
854	Flavobacterium~phage~vB_FspS_snusmum6-1	Caudovirales	Siphoviridae	Unassigned	273_0	Clustered	12	VC_273_0	12	0.994	1	0.994	1	1	1	1
855	Flavobacterium~phage~vB_FspS_stinky9-1	Caudovirales	Siphoviridae	Unassigned	273_0	Clustered	12	VC_273_0	12	0.994	1	0.994	1	1	1	1
856	Flavobacterium~phage~vB_FspS_tooticki6-1	Caudovirales	Siphoviridae	Unassigned	273_0	Clustered	12	VC_273_0	12	0.994	1	0.994	1	1	1	1
857	Geobacillus~phage~GBSV1	Caudovirales	Myoviridae	Svunavirus	124_0	Clustered	2	VC_124_0	2	0.4846	0.944398	0.4577	1	1	1	1
858	Geobacillus~virus~E3	Caudovirales	Siphoviridae	Unassigned	173_4	Clustered/Singleton	1	VC_173_4	1	0	1	0	1	1	1	1
859	Gordonia~phage~Adgers	Caudovirales	Siphoviridae	Montyvirus	348_1	Clustered	12	VC_348_1	12	0.5472	1	0.5472	2	1	1	1
860	Gordonia~phage~Apricot	Caudovirales	Siphoviridae	Apricotvirus	350_1	Clustered/Singleton	1	VC_350_1	1	0	1	0	1	1	1	1
861	Gordonia~phage~Asapag	Caudovirales	Siphoviridae	Getalongvirus	350_0	Clustered	6	VC_350_0	6	0.5243	1	0.5243	3	1	1	1
862	Gordonia~phage~Attis	Caudovirales	Siphoviridae	Attisvirus	351_0	Clustered	2	VC_351_0	2	0.1681	0.954563	0.1605	1	1	1	1
863	Gordonia~phage~Avazak	Caudovirales	Siphoviridae	Unassigned	153_0	Clustered	12	VC_153_0	12	0.6589	1	0.6589	2	1	1	0.8636
864	Gordonia~phage~BENtherdunthat	Caudovirales	Siphoviridae	Getalongvirus	350_0	Clustered	6	VC_350_0	6	0.5243	1	0.5243	3	1	1	1
865	Gordonia~phage~Bachita	Caudovirales	Siphoviridae	Smoothievirus	357_0	Clustered	4	VC_357_0	4	0.3867	0.999866	0.3866	1	1	1	1
866	Gordonia~phage~Bantam	Caudovirales	Siphoviridae	Bantamvirus	356_0	Clustered	2	VC_356_0	2	0.2085	0.938654	0.1957	2	1	1	1
867	Gordonia~phage~BaxterFox	Caudovirales	Siphoviridae	Baxtervirus	351_1	Clustered	5	VC_351_1	5	0.4034	1	0.4034	2	1	1	0.9
868	Gordonia~phage~Beaver	Caudovirales	Siphoviridae	Montyvirus	348_1	Clustered	12	VC_348_1	12	0.5472	1	0.5472	2	1	1	1
869	Gordonia~phage~BetterKatz	Caudovirales	Siphoviridae	Betterkatzvirus	295_1	Clustered	2	VC_295_1	2	0.0711	0.954602	0.0679	2	1	1	1
870	Gordonia~phage~BirksAndSocks	Caudovirales	Siphoviridae	Montyvirus	348_1	Clustered	12	VC_348_1	12	0.5472	1	0.5472	2	1	1	1
871	Gordonia~phage~Blueberry	Caudovirales	Siphoviridae	Unassigned	296_0	Clustered	8	VC_296_0	8	0.6943	1	0.6943	1	1	1	1
872	Gordonia~phage~Brandonk123	Caudovirales	Siphoviridae	Vividuovirus	58_0	Clustered	5	VC_58_0	5	0.7908	0.999993	0.7908	2	1	1	1
873	Gordonia~phage~BrutonGaster	Caudovirales	Siphoviridae	Oneupvirus	357_1	Clustered	2	VC_357_1	2	0.1109	0.942564	0.1046	2	1	1	1
874	Gordonia~phage~CaptainKirk2	Caudovirales	Siphoviridae	Unassigned	296_0	Clustered	8	VC_296_0	8	0.6943	1	0.6943	1	1	1	1
875	Gordonia~phage~CarolAnn	Caudovirales	Siphoviridae	Unassigned	296_0	Clustered	8	VC_296_0	8	0.6943	1	0.6943	1	1	1	1
876	Gordonia~phage~Chelms	Caudovirales	Siphoviridae	Woesvirus	348_1	Clustered	12	VC_348_1	12	0.5472	1	0.5472	2	1	1	1
877	Gordonia~phage~Chikenjars	Caudovirales	Siphoviridae	Unassigned	153_0	Clustered	12	VC_153_0	12	0.6589	1	0.6589	2	1	1	0.8636
878	Gordonia~phage~ClubL	Caudovirales	Siphoviridae	Smoothievirus	357_0	Clustered	4	VC_357_0	4	0.3867	0.999866	0.3866	1	1	1	1
879	Gordonia~phage~Cozz	Caudovirales	Siphoviridae	Emalynvirus	4_0	Clustered	4	VC_4_0	4	0.6509	0.999957	0.6509	1	1	1	1
880	Gordonia~phage~Crocheter	Caudovirales	Siphoviridae	Unassigned	153_0	Clustered	12	VC_153_0	12	0.6589	1	0.6589	2	1	1	0.8636
881	Gordonia~phage~Cucurbita	Caudovirales	Siphoviridae	Smoothievirus	357_0	Clustered	4	VC_357_0	4	0.3867	0.999866	0.3866	1	1	1	1
882	Gordonia~phage~Daredevil	Caudovirales	Siphoviridae	Daredevilvirus	356_0	Clustered	2	VC_356_0	2	0.2085	0.938654	0.1957	2	1	1	1
883	Gordonia~phage~Demosthenes	Caudovirales	Siphoviridae	Demosthenesvirus	348_0	Clustered	3	VC_348_0	3	0.1189	0.998177	0.1187	1	1	1	1
884	Gordonia~phage~Duffington	Caudovirales	Siphoviridae	Unassigned	153_0	Clustered	12	VC_153_0	12	0.6589	1	0.6589	2	1	1	0.8636
885	Gordonia~phage~Emalyn	Caudovirales	Siphoviridae	Emalynvirus	4_0	Clustered	4	VC_4_0	4	0.6509	0.999957	0.6509	1	1	1	1
886	Gordonia~phage~Fairfaxidum	Caudovirales	Siphoviridae	Unassigned	296_0	Clustered	8	VC_296_0	8	0.6943	1	0.6943	1	1	1	1
887	Gordonia~phage~Flakey	Caudovirales	Siphoviridae	Montyvirus	348_1	Clustered	12	VC_348_1	12	0.5472	1	0.5472	2	1	1	1
888	Gordonia~phage~Fryberger	Caudovirales	Siphoviridae	Ronaldovirus	364_0	Clustered	2	VC_364_0	2	0.9539	0.913279	0.8712	1	1	1	1
889	Gordonia~phage~GMA1	Caudovirales	Siphoviridae	Unassigned	138_0	Clustered	3	VC_138_0	3	0.1363	0.990429	0.135	1	1	1	1
890	Gordonia~phage~GMA3	Caudovirales	Siphoviridae	Gamtrevirus	349_0	Clustered	5	VC_349_0	5	0.3462	1	0.3462	3	1	1	1
891	Gordonia~phage~GMA5	Caudovirales	Siphoviridae	Unassigned	155_0	Clustered	4	VC_155_0	4	0.7843	0.990672	0.777	1	1	1	1
892	Gordonia~phage~GMA7	Caudovirales	Siphoviridae	Getseptimavirus	348_2	Clustered	2	VC_348_2	2	0.0532	0.952064	0.0506	1	1	1	1
893	Gordonia~phage~GRU1	Caudovirales	Siphoviridae	Unassigned	300_0	Clustered	3	VC_300_0	3	0.6425	0.998111	0.6413	1	1	1	1
894	Gordonia~phage~GRU3	Caudovirales	Siphoviridae	Unassigned	155_0	Clustered	4	VC_155_0	4	0.7843	0.990672	0.777	1	1	1	1
895	Gordonia~phage~GTE2	Caudovirales	Siphoviridae	Emalynvirus	4_0	Clustered	4	VC_4_0	4	0.6509	0.999957	0.6509	1	1	1	1
896	Gordonia~phage~GTE5	Caudovirales	Siphoviridae	Unassigned	300_0	Clustered	3	VC_300_0	3	0.6425	0.998111	0.6413	1	1	1	1
897	Gordonia~phage~GTE6	Caudovirales	Siphoviridae	Unassigned	58_0	Clustered	5	VC_58_0	5	0.7908	0.999993	0.7908	2	1	1	1
898	Gordonia~phage~GTE7	Caudovirales	Siphoviridae	Getseptimavirus	348_2	Clustered	2	VC_348_2	2	0.0532	0.952064	0.0506	1	1	1	1
899	Gordonia~phage~GTE8	Caudovirales	Siphoviridae	Unassigned	300_0	Clustered	3	VC_300_0	3	0.6425	0.998111	0.6413	1	1	1	1
900	Gordonia~phage~Getalong	Caudovirales	Siphoviridae	Getalongvirus	350_0	Clustered	6	VC_350_0	6	0.5243	1	0.5243	3	1	1	1
901	Gordonia~phage~Gibbin	Caudovirales	Siphoviridae	Unassigned	302_0	Clustered	5	VC_302_0	5	0.4849	1	0.4849	1	1	1	1
902	Gordonia~phage~Gmala1	Caudovirales	Siphoviridae	Gordtnkvirus	349_0	Clustered	5	VC_349_0	5	0.3462	1	0.3462	3	1	1	1
903	Gordonia~phage~GordDuk1	Caudovirales	Siphoviridae	Gordtnkvirus	349_0	Clustered	5	VC_349_0	5	0.3462	1	0.3462	3	1	1	1
904	Gordonia~phage~GordTnk2	Caudovirales	Siphoviridae	Gordtnkvirus	349_0	Clustered	5	VC_349_0	5	0.3462	1	0.3462	3	1	1	1
905	Gordonia~phage~Gsput1	Caudovirales	Siphoviridae	Gesputvirus	139_0	Clustered	3	VC_139_0	3	0.7039	0.998009	0.7025	2	1	1	1
906	Gordonia~phage~Guacamole	Caudovirales	Siphoviridae	Unassigned	296_0	Clustered	8	VC_296_0	8	0.6943	1	0.6943	1	1	1	1
907	Gordonia~phage~Gustav	Caudovirales	Siphoviridae	Gustavvirus	140_0	Clustered	3	VC_140_0	3	0.4083	0.998461	0.4077	2	1	1	1
908	Gordonia~phage~Horus	Caudovirales	Siphoviridae	Horusvirus	350_0	Clustered	6	VC_350_0	6	0.5243	1	0.5243	3	1	1	1
909	Gordonia~phage~Hotorobo	Caudovirales	Siphoviridae	Woesvirus	348_1	Clustered	12	VC_348_1	12	0.5472	1	0.5472	2	1	1	1
910	Gordonia~phage~Jellybones	Caudovirales	Siphoviridae	Montyvirus	348_1	Clustered	12	VC_348_1	12	0.5472	1	0.5472	2	1	1	1
911	Gordonia~phage~John316	Caudovirales	Siphoviridae	Montyvirus	348_1	Clustered	12	VC_348_1	12	0.5472	1	0.5472	2	1	1	1
912	Gordonia~phage~Jumbo	Caudovirales	Siphoviridae	Gorjumvirus	349_0	Clustered	5	VC_349_0	5	0.3462	1	0.3462	3	1	1	1
913	Gordonia~phage~Katyusha	Caudovirales	Siphoviridae	Demosthenesvirus	348_0	Clustered	3	VC_348_0	3	0.1189	0.998177	0.1187	1	1	1	1
914	Gordonia~phage~Kenna	Caudovirales	Siphoviridae	Getalongvirus	350_0	Clustered	6	VC_350_0	6	0.5243	1	0.5243	3	1	1	1
915	Gordonia~phage~Kenosha	Caudovirales	Siphoviridae	Unassigned	153_0	Clustered	12	VC_153_0	12	0.6589	1	0.6589	2	1	1	0.8636
916	Gordonia~phage~Kita	Caudovirales	Siphoviridae	Nymphadoravirus	351_1	Clustered	5	VC_351_1	5	0.4034	1	0.4034	2	1	1	0.9
917	Gordonia~phage~Kvothe	Caudovirales	Siphoviridae	Demosthenesvirus	348_0	Clustered	3	VC_348_0	3	0.1189	0.998177	0.1187	1	1	1	1
918	Gordonia~phage~Lambo	Caudovirales	Siphoviridae	Unassigned	302_0	Clustered	5	VC_302_0	5	0.4849	1	0.4849	1	1	1	1
919	Gordonia~phage~Lennon	Caudovirales	Siphoviridae	Vividuovirus	58_0	Clustered	5	VC_58_0	5	0.7908	0.999993	0.7908	2	1	1	1
920	Gordonia~phage~Mahdia	Caudovirales	Siphoviridae	Gustavvirus	140_0	Clustered	3	VC_140_0	3	0.4083	0.998461	0.4077	2	1	1	1
921	Gordonia~phage~McGonagall	Caudovirales	Siphoviridae	Unassigned	155_0	Clustered	4	VC_155_0	4	0.7843	0.990672	0.777	1	1	1	1
922	Gordonia~phage~Monty	Caudovirales	Siphoviridae	Woesvirus	348_1	Clustered	12	VC_348_1	12	0.5472	1	0.5472	2	1	1	1
923	Gordonia~phage~Nymphadora	Caudovirales	Siphoviridae	Nymphadoravirus	351_1	Clustered	5	VC_351_1	5	0.4034	1	0.4034	2	1	1	0.9
924	Gordonia~phage~Obliviate	Caudovirales	Siphoviridae	Unassigned	296_0	Clustered	8	VC_296_0	8	0.6943	1	0.6943	1	1	1	1
925	Gordonia~phage~OhMyWard	Caudovirales	Siphoviridae	Unassigned	153_0	Clustered	12	VC_153_0	12	0.6589	1	0.6589	2	1	1	0.8636
926	Gordonia~phage~OneUp	Caudovirales	Siphoviridae	Smoothievirus	357_1	Clustered	2	VC_357_1	2	0.1109	0.942564	0.1046	2	1	1	1
927	Gordonia~phage~Phinally	Caudovirales	Siphoviridae	Unassigned	58_0	Clustered	5	VC_58_0	5	0.7908	0.999993	0.7908	2	1	1	1
928	Gordonia~phage~Phistory	Caudovirales	Siphoviridae	Phistoryvirus	350_0	Clustered	6	VC_350_0	6	0.5243	1	0.5243	3	1	1	1
929	Gordonia~phage~Ranch	Caudovirales	Siphoviridae	Unassigned	302_0	Clustered	5	VC_302_0	5	0.4849	1	0.4849	1	1	1	1
930	Gordonia~phage~Rickmore	Caudovirales	Siphoviridae	Unassigned	153_0	Clustered	12	VC_153_0	12	0.6589	1	0.6589	2	1	1	0.8636
931	Gordonia~phage~Ronaldo	Caudovirales	Siphoviridae	Ronaldovirus	364_0	Clustered	2	VC_364_0	2	0.9539	0.913279	0.8712	1	1	1	1
932	Gordonia~phage~Ruthy	Caudovirales	Siphoviridae	Ruthyvirus	295_1	Clustered	2	VC_295_1	2	0.0711	0.954602	0.0679	2	1	1	1
933	Gordonia~phage~Sadboi	Caudovirales	Siphoviridae	Unassigned	302_0	Clustered	5	VC_302_0	5	0.4849	1	0.4849	1	1	1	1
934	Gordonia~phage~Secretariat	Caudovirales	Siphoviridae	Unassigned	153_0	Clustered	12	VC_153_0	12	0.6589	1	0.6589	2	1	1	0.8636
935	Gordonia~phage~Smoothie	Caudovirales	Siphoviridae	Smoothievirus	357_0	Clustered	4	VC_357_0	4	0.3867	0.999866	0.3866	1	1	1	1
936	Gordonia~phage~SoilAssassin	Caudovirales	Siphoviridae	Attisvirus	351_0	Clustered	2	VC_351_0	2	0.1681	0.954563	0.1605	1	1	1	1
937	Gordonia~phage~Sombrero	Caudovirales	Siphoviridae	Montyvirus	348_1	Clustered	12	VC_348_1	12	0.5472	1	0.5472	2	1	1	1
938	Gordonia~phage~Sour	Caudovirales	Siphoviridae	Sourvirus	368_0	Clustered/Singleton	1	VC_368_0	1	0	1	0	1	1	1	1
939	Gordonia~phage~Splinter	Caudovirales	Siphoviridae	Vendettavirus	139_0	Clustered	3	VC_139_0	3	0.7039	0.998009	0.7025	2	1	1	1
940	Gordonia~phage~SteveFrench	Caudovirales	Siphoviridae	Montyvirus	348_1	Clustered	12	VC_348_1	12	0.5472	1	0.5472	2	1	1	1
941	Gordonia~phage~Suzy	Caudovirales	Siphoviridae	Terapinvirus	303_0	Clustered	2	VC_303_0	2	0.1674	0.952487	0.1594	1	1	1	1
942	Gordonia~phage~Tanis	Caudovirales	Siphoviridae	Unassigned	153_0	Clustered	12	VC_153_0	12	0.6589	1	0.6589	2	1	1	0.8636
943	Gordonia~phage~Terapin	Caudovirales	Siphoviridae	Terapinvirus	303_0	Clustered	2	VC_303_0	2	0.1674	0.952487	0.1594	1	1	1	1
944	Gordonia~phage~Trine	Caudovirales	Siphoviridae	Trinevirus	140_0	Clustered	3	VC_140_0	3	0.4083	0.998461	0.4077	2	1	1	1
945	Gordonia~phage~Troje	Caudovirales	Siphoviridae	Emalynvirus	4_0	Clustered	4	VC_4_0	4	0.6509	0.999957	0.6509	1	1	1	1
946	Gordonia~phage~Twister6	Caudovirales	Siphoviridae	Wizardvirus	59_0	Clustered	2	VC_59_0	2	0.3562	0.950917	0.3387	1	1	1	1
947	Gordonia~phage~UmaThurman	Caudovirales	Siphoviridae	Unassigned	296_0	Clustered	8	VC_296_0	8	0.6943	1	0.6943	1	1	1	1
948	Gordonia~phage~Untouchable	Caudovirales	Siphoviridae	Unassigned	153_0	Clustered	12	VC_153_0	12	0.6589	1	0.6589	2	1	1	0.8636
949	Gordonia~phage~Utz	Caudovirales	Siphoviridae	Unassigned	296_0	Clustered	8	VC_296_0	8	0.6943	1	0.6943	1	1	1	1
950	Gordonia~phage~Vendetta	Caudovirales	Siphoviridae	Vendettavirus	139_0	Clustered	3	VC_139_0	3	0.7039	0.998009	0.7025	2	1	1	1
951	Gordonia~phage~Vivi2	Caudovirales	Siphoviridae	Vividuovirus	58_0	Clustered	5	VC_58_0	5	0.7908	0.999993	0.7908	2	1	1	1
952	Gordonia~phage~Wizard	Caudovirales	Siphoviridae	Wizardvirus	59_0	Clustered	2	VC_59_0	2	0.3562	0.950917	0.3387	1	1	1	1
953	Gordonia~phage~Woes	Caudovirales	Siphoviridae	Woesvirus	348_1	Clustered	12	VC_348_1	12	0.5472	1	0.5472	2	1	1	1
954	Gordonia~phage~Yeezy	Caudovirales	Siphoviridae	Baxtervirus	351_1	Clustered	5	VC_351_1	5	0.4034	1	0.4034	2	1	1	0.9
955	Gordonia~phage~Yikes	Caudovirales	Siphoviridae	Unassigned	302_0	Clustered	5	VC_302_0	5	0.4849	1	0.4849	1	1	1	1
956	Gordonia~phage~Zirinka	Caudovirales	Siphoviridae	Nymphadoravirus	351_1	Clustered	5	VC_351_1	5	0.4034	1	0.4034	2	1	1	0.9
957	Haemophilus~phage~Aaphi23	Caudovirales	Myoviridae	Unassigned	109_0	Clustered	2	VC_109_0	2	0.4112	0.946817	0.3893	1	1	1	1
958	Haemophilus~virus~HP1	Caudovirales	Myoviridae	Hp1virus	107_0	Clustered	14	VC_107_0	14	0.9098	1	0.9098	8	1	1	1
959	Haemophilus~virus~HP2	Caudovirales	Myoviridae	Hp1virus	107_0	Clustered	14	VC_107_0	14	0.9098	1	0.9098	8	1	1	1
960	Haloarcula~californiae~icosahedral~virus~1	Halopanivirales	Sphaerolipoviridae	Alphasphaerolipovirus	375_0	Clustered	4	VC_375_0	4	1	1	1	1	1	1	1
961	Haloarcula~hispanica~icosahedral~virus~2	Halopanivirales	Sphaerolipoviridae	Alphasphaerolipovirus	375_0	Clustered	4	VC_375_0	4	1	1	1	1	1	1	1
962	Haloarcula~hispanica~pleomorphic~virus~1	Haloruvirales	Pleolipoviridae	Alphapleolipovirus	376_0	Clustered	5	VC_376_0	5	1	1	1	1	1	1	1
963	Haloarcula~hispanica~pleomorphic~virus~2	Haloruvirales	Pleolipoviridae	Alphapleolipovirus	376_0	Clustered	5	VC_376_0	5	1	1	1	1	1	1	1
964	Haloarcula~hispanica~pleomorphic~virus~3	Haloruvirales	Pleolipoviridae	Betapleolipovirus	377_0	Clustered	2	VC_377_0	2	0.8085	0.729854	0.5901	1	1	1	1
965	Haloarcula~hispanica~pleomorphic~virus~4	Haloruvirales	Pleolipoviridae	Betapleolipovirus	377_0	Clustered	2	VC_377_0	2	0.8085	0.729854	0.5901	1	1	1	1
966	Haloarcula~hispanica~virus~PH1	Halopanivirales	Sphaerolipoviridae	Alphasphaerolipovirus	375_0	Clustered	4	VC_375_0	4	1	1	1	1	1	1	1
967	Haloarcula~hispanica~virus~SH1	Halopanivirales	Sphaerolipoviridae	Alphasphaerolipovirus	375_0	Clustered	4	VC_375_0	4	1	1	1	1	1	1	1
968	Halocynthia~phage~JM-2012	Caudovirales	Myoviridae	Unassigned	309_2	Clustered/Singleton	1	VC_309_2	1	0	1	0	1	1	1	1
969	Halomonas~virus~HAP1	Caudovirales	Myoviridae	Hapunavirus	329_0	Clustered	2	VC_329_0	2	0.2644	0.937339	0.2479	1	1	1	1
970	Halorubrum~phage~CGphi46	Unassigned	Unassigned	Unassigned	131_0	Clustered	2	VC_131_0	2	0.8315	0.729854	0.6068	1	2	2	1
971	Halorubrum~phage~HF2	Caudovirales	Myoviridae	Unassigned	380_0	Clustered	3	VC_380_0	3	0.6716	0.99314	0.667	1	1	1	1
972	Halorubrum~pleomorphic~virus~1	Haloruvirales	Pleolipoviridae	Alphapleolipovirus	376_0	Clustered	5	VC_376_0	5	1	1	1	1	1	1	1
973	Halorubrum~pleomorphic~virus~10	Haloruvirales	Pleolipoviridae	Betapleolipovirus	378_0	Clustered	3	VC_378_0	3	0.7946	0.959572	0.7624	1	1	1	1
974	Halorubrum~pleomorphic~virus~11	Haloruvirales	Pleolipoviridae	Betapleolipovirus	378_0	Clustered	3	VC_378_0	3	0.7946	0.959572	0.7624	1	1	1	1
975	Halorubrum~pleomorphic~virus~12	Haloruvirales	Pleolipoviridae	Betapleolipovirus	378_0	Clustered	3	VC_378_0	3	0.7946	0.959572	0.7624	1	1	1	1
976	Halorubrum~pleomorphic~virus~2	Haloruvirales	Pleolipoviridae	Alphapleolipovirus	376_0	Clustered	5	VC_376_0	5	1	1	1	1	1	1	1
977	Halorubrum~pleomorphic~virus~6	Haloruvirales	Pleolipoviridae	Alphapleolipovirus	376_0	Clustered	5	VC_376_0	5	1	1	1	1	1	1	1
978	Halovirus~HCTV-1	Unassigned	Unassigned	Unassigned	379_0	Clustered	3	VC_379_0	3	0.8886	0.988673	0.8785	1	1	1	1
979	Halovirus~HCTV-2	Unassigned	Unassigned	Unassigned	382_0	Clustered	2	VC_382_0	2	0.4626	0.855578	0.3958	1	1	1	1
980	Halovirus~HCTV-5	Unassigned	Unassigned	Unassigned	379_0	Clustered	3	VC_379_0	3	0.8886	0.988673	0.8785	1	1	1	1
981	Halovirus~HHTV-2	Unassigned	Unassigned	Unassigned	382_0	Clustered	2	VC_382_0	2	0.4626	0.855578	0.3958	1	1	1	1
982	Halovirus~HRTV-5	Caudovirales	Myoviridae	Unassigned	380_0	Clustered	3	VC_380_0	3	0.6716	0.99314	0.667	1	1	1	1
983	Halovirus~HRTV-8	Caudovirales	Myoviridae	Unassigned	380_0	Clustered	3	VC_380_0	3	0.6716	0.99314	0.667	1	1	1	1
984	Halovirus~HVTV-1	Unassigned	Unassigned	Unassigned	379_0	Clustered	3	VC_379_0	3	0.8886	0.988673	0.8785	1	1	1	1
985	Hamiltonella~virus~APSE1	Caudovirales	Podoviridae	Unassigned	219_0	Clustered	2	VC_219_0	2	0.1154	0.953423	0.11	1	1	1	1
986	Helicobacter~phage~1961P	Caudovirales	Podoviridae	Una961virus	383_0	Clustered	4	VC_383_0	4	1	1	1	2	1	1	1
987	Helicobacter~phage~KHP30	Caudovirales	Podoviridae	Una961virus	383_0	Clustered	4	VC_383_0	4	1	1	1	2	1	1	1
988	Helicobacter~phage~KHP40	Caudovirales	Podoviridae	Una961virus	383_0	Clustered	4	VC_383_0	4	1	1	1	2	1	1	1
989	Helicobacter~phage~phiHP33	Caudovirales	Podoviridae	Schmidvirus	383_0	Clustered	4	VC_383_0	4	1	1	1	2	1	1	1
990	Idiomarinaceae~phage~Phi1M2-2	Caudovirales	Siphoviridae	Unassigned	99_0	Clustered	5	VC_99_0	5	0.2082	0.989945	0.2061	1	1	1	1
991	Iodobacter~phage~PhiPLPE	Caudovirales	Myoviridae	Iodovirus	104_0	Clustered	8	VC_104_0	8	0.8418	1	0.8418	4	1	1	0.7857
992	Klebsiella~phage~1513	Caudovirales	Siphoviridae	Kp36virus	276_0	Clustered	18	VC_276_0	18	0.5256	1	0.5256	2	2	1	1
993	Klebsiella~phage~2044-307w	Caudovirales	Autographiviridae	Przondovirus	283_0	Clustered	23	VC_283_0	23	0.7334	1	0.7334	3	2	1	1
994	Klebsiella~phage~3~LV-2017	Caudovirales	Myoviridae	Peduovirus	108_0	Clustered	44	VC_108_0	44	0.8537	1	0.8537	14	1	1	1
995	Klebsiella~phage~4~LV-2017	Caudovirales	Myoviridae	Peduovirus	108_0	Clustered	44	VC_108_0	44	0.8537	1	0.8537	14	1	1	1
996	Klebsiella~phage~AltoGao	Caudovirales	Autographiviridae	Drulisvirus	321_0	Clustered	21	VC_321_0	21	0.7309	1	0.7309	3	2	1	1
997	Klebsiella~phage~F19	Caudovirales	Podoviridae	Kp34virus	321_0	Clustered	21	VC_321_0	21	0.7309	1	0.7309	3	2	1	1
998	Klebsiella~phage~GH-K3	Caudovirales	Drexlerviridae	Webervirus	276_0	Clustered	18	VC_276_0	18	0.5256	1	0.5256	2	2	1	1
999	Klebsiella~phage~Henu1	Caudovirales	Autographiviridae	Przondovirus	283_0	Clustered	23	VC_283_0	23	0.7334	1	0.7334	3	2	1	1
1000	Klebsiella~phage~JD001	Caudovirales	Myoviridae	Jedunavirus	104_0	Clustered	8	VC_104_0	8	0.8418	1	0.8418	4	1	1	0.7857
1001	Klebsiella~phage~JD18	Caudovirales	Myoviridae	Jd18virus	42_10	Clustered	2	VC_42_10	2	0.0107	0.954814	0.0102	2	1	1	1
1002	Klebsiella~phage~K11	Caudovirales	Podoviridae	Kp32virus	283_0	Clustered	23	VC_283_0	23	0.7334	1	0.7334	3	2	1	1
1003	Klebsiella~phage~K5	Caudovirales	Podoviridae	Kp32virus	283_0	Clustered	23	VC_283_0	23	0.7334	1	0.7334	3	2	1	1
1004	Klebsiella~phage~K5-2	Caudovirales	Autographiviridae	Przondovirus	283_0	Clustered	23	VC_283_0	23	0.7334	1	0.7334	3	2	1	1
1005	Klebsiella~phage~K5-4	Caudovirales	Autographiviridae	Przondovirus	283_0	Clustered	23	VC_283_0	23	0.7334	1	0.7334	3	2	1	1
1006	Klebsiella~phage~KLPN1	Caudovirales	Siphoviridae	Kp36virus	276_0	Clustered	18	VC_276_0	18	0.5256	1	0.5256	2	2	1	1
1007	Klebsiella~phage~KOX1	Caudovirales	Drexlerviridae	Webervirus	276_0	Clustered	18	VC_276_0	18	0.5256	1	0.5256	2	2	1	1
1008	Klebsiella~phage~KP-Rio/2015	Caudovirales	Autographiviridae	Drulisvirus	321_0	Clustered	21	VC_321_0	21	0.7309	1	0.7309	3	2	1	1
1009	Klebsiella~phage~KP15	Caudovirales	Myoviridae	Kp15virus	43_0	Clustered	6	VC_43_0	6	0.1432	1	0.1432	2	1	1	1
1010	Klebsiella~phage~KP27	Caudovirales	Myoviridae	Kp15virus	43_0	Clustered	6	VC_43_0	6	0.1432	1	0.1432	2	1	1	1
1011	Klebsiella~phage~KP32	Caudovirales	Podoviridae	Kp32virus	283_0	Clustered	23	VC_283_0	23	0.7334	1	0.7334	3	2	1	1
1012	Klebsiella~phage~KP34	Caudovirales	Podoviridae	Kp34virus	321_0	Clustered	21	VC_321_0	21	0.7309	1	0.7309	3	2	1	1
1013	Klebsiella~phage~KP36	Caudovirales	Siphoviridae	Kp36virus	276_0	Clustered	18	VC_276_0	18	0.5256	1	0.5256	2	2	1	1
1014	Klebsiella~phage~KP8	Caudovirales	Podoviridae	Gamaleyavirus	7_0	Clustered	20	VC_7_0	20	0.5795	1	0.5795	7	1	1	0.8421
1015	Klebsiella~phage~KPN~N137	Caudovirales	Siphoviridae	Unassigned	18_0	Clustered	20	VC_18_0	20	0.8603	1	0.8603	2	2	2	1
1016	Klebsiella~phage~KPN~N141	Caudovirales	Drexlerviridae	Webervirus	276_0	Clustered	18	VC_276_0	18	0.5256	1	0.5256	2	2	1	1
1017	Klebsiella~phage~KPV811	Caudovirales	Autographiviridae	Drulisvirus	321_0	Clustered	21	VC_321_0	21	0.7309	1	0.7309	3	2	1	1
1018	Klebsiella~phage~Kp2	Caudovirales	Podoviridae	Kp34virus	321_0	Clustered	21	VC_321_0	21	0.7309	1	0.7309	3	2	1	1
1019	Klebsiella~phage~KpCHEMY26	Caudovirales	Podoviridae	Ithacavirus	11_0	Clustered	5	VC_11_0	5	0.2543	1	0.2543	2	1	1	1
1020	Klebsiella~phage~KpKT21phi1	Caudovirales	Drexlerviridae	Webervirus	276_0	Clustered	18	VC_276_0	18	0.5256	1	0.5256	2	2	1	1
1021	Klebsiella~phage~KpV41	Caudovirales	Podoviridae	Kp34virus	321_0	Clustered	21	VC_321_0	21	0.7309	1	0.7309	3	2	1	1
1022	Klebsiella~phage~KpV475	Caudovirales	Podoviridae	Kp34virus	321_0	Clustered	21	VC_321_0	21	0.7309	1	0.7309	3	2	1	1
1023	Klebsiella~phage~KpV71	Caudovirales	Podoviridae	Kp34virus	321_0	Clustered	21	VC_321_0	21	0.7309	1	0.7309	3	2	1	1
1024	Klebsiella~phage~Magnus	Caudovirales	Ackermannviridae	Taipeivirus	33_0	Clustered	8	VC_33_0	8	0.066	0.996053	0.0657	1	1	1	0.9643
1025	Klebsiella~phage~Marfa	Caudovirales	Myoviridae	Unassigned	42_2	Clustered	2	VC_42_2	2	0.0109	0.95385	0.0104	1	1	1	1
1026	Klebsiella~phage~Matisse	Caudovirales	Myoviridae	Kp15virus	43_0	Clustered	6	VC_43_0	6	0.1432	1	0.1432	2	1	1	1
1027	Klebsiella~phage~May	Caudovirales	Ackermannviridae	Taipeivirus	33_0	Clustered	8	VC_33_0	8	0.066	0.996053	0.0657	1	1	1	0.9643
1028	Klebsiella~phage~Menlow	Caudovirales	Ackermannviridae	Taipeivirus	33_0	Clustered	8	VC_33_0	8	0.066	0.996053	0.0657	1	1	1	0.9643
1029	Klebsiella~phage~MezzoGao	Caudovirales	Drexlerviridae	Webervirus	276_0	Clustered	18	VC_276_0	18	0.5256	1	0.5256	2	2	1	1
1030	Klebsiella~phage~Miro	Caudovirales	Myoviridae	Kp15virus	43_0	Clustered	6	VC_43_0	6	0.1432	1	0.1432	2	1	1	1
1031	Klebsiella~phage~NJR15	Caudovirales	Drexlerviridae	Webervirus	276_0	Clustered	18	VC_276_0	18	0.5256	1	0.5256	2	2	1	1
1032	Klebsiella~phage~NJS1	Caudovirales	Drexlerviridae	Webervirus	276_0	Clustered	18	VC_276_0	18	0.5256	1	0.5256	2	2	1	1
1033	Klebsiella~phage~NJS2	Caudovirales	Drexlerviridae	Webervirus	276_0	Clustered	18	VC_276_0	18	0.5256	1	0.5256	2	2	1	1
1034	Klebsiella~phage~NTUH-K2044-K1-1	Caudovirales	Podoviridae	Kp34virus	321_0	Clustered	21	VC_321_0	21	0.7309	1	0.7309	3	2	1	1
1035	Klebsiella~phage~PKO111	Caudovirales	Myoviridae	Jd18virus	42_11	Clustered/Singleton	1	VC_42_11	1	0	1	0	1	1	1	1
1036	Klebsiella~phage~PKP126	Caudovirales	Siphoviridae	Kp36virus	276_0	Clustered	18	VC_276_0	18	0.5256	1	0.5256	2	2	1	1
1037	Klebsiella~phage~PMBT1	Caudovirales	Myoviridae	Slopekvirus	43_0	Clustered	6	VC_43_0	6	0.1432	1	0.1432	2	1	1	1
1038	Klebsiella~phage~Pharr	Caudovirales	Autographiviridae	Przondovirus	283_0	Clustered	23	VC_283_0	23	0.7334	1	0.7334	3	2	1	1
1039	Klebsiella~phage~Pylas	Caudovirales	Podoviridae	Ithacavirus	11_0	Clustered	5	VC_11_0	5	0.2543	1	0.2543	2	1	1	1
1040	Klebsiella~phage~SH-Kp~152410	Caudovirales	Autographiviridae	Przondovirus	283_0	Clustered	23	VC_283_0	23	0.7334	1	0.7334	3	2	1	1
1041	Klebsiella~phage~ST13-OXA48phi12.1	Caudovirales	Myoviridae	Peduovirus	108_0	Clustered	44	VC_108_0	44	0.8537	1	0.8537	14	1	1	1
1042	Klebsiella~phage~ST147-VIM1phi7.1	Caudovirales	Myoviridae	Peduovirus	108_0	Clustered	44	VC_108_0	44	0.8537	1	0.8537	14	1	1	1
1043	Klebsiella~phage~ST15-OXA48phi14.1	Caudovirales	Myoviridae	Peduovirus	108_0	Clustered	44	VC_108_0	44	0.8537	1	0.8537	14	1	1	1
1044	Klebsiella~phage~ST16-OXA48phi5.4	Caudovirales	Myoviridae	Peduovirus	108_0	Clustered	44	VC_108_0	44	0.8537	1	0.8537	14	1	1	1
1045	Klebsiella~phage~ST437-OXA245phi4.1	Caudovirales	Myoviridae	Peduovirus	108_0	Clustered	44	VC_108_0	44	0.8537	1	0.8537	14	1	1	1
1046	Klebsiella~phage~ST437-OXA245phi4.2	Caudovirales	Myoviridae	Peduovirus	108_0	Clustered	44	VC_108_0	44	0.8537	1	0.8537	14	1	1	1
1047	Klebsiella~phage~ST512-KPC3phi13.2	Caudovirales	Myoviridae	Peduovirus	108_0	Clustered	44	VC_108_0	44	0.8537	1	0.8537	14	1	1	1
1048	Klebsiella~phage~Seifer	Caudovirales	Siphoviridae	Unassigned	18_0	Clustered	20	VC_18_0	20	0.8603	1	0.8603	2	2	2	1
1049	Klebsiella~phage~Soft	Caudovirales	Siphoviridae	Unassigned	18_0	Clustered	20	VC_18_0	20	0.8603	1	0.8603	2	2	2	1
1050	Klebsiella~phage~Sushi	Caudovirales	Siphoviridae	Kp36virus	276_0	Clustered	18	VC_276_0	18	0.5256	1	0.5256	2	2	1	1
1051	Klebsiella~phage~TAH8	Caudovirales	Drexlerviridae	Webervirus	276_0	Clustered	18	VC_276_0	18	0.5256	1	0.5256	2	2	1	1
1052	Klebsiella~phage~TSK1	Caudovirales	Drexlerviridae	Webervirus	276_0	Clustered	18	VC_276_0	18	0.5256	1	0.5256	2	2	1	1
1053	Klebsiella~phage~ZCKP1	Caudovirales	Myoviridae	Phapecoctavirus	72_0	Clustered	5	VC_72_0	5	0.3745	1	0.3745	1	1	1	1
1054	Klebsiella~phage~kpssk3	Caudovirales	Autographiviridae	Przondovirus	283_0	Clustered	23	VC_283_0	23	0.7334	1	0.7334	3	2	1	1
1055	Klebsiella~phage~myPSH1235	Caudovirales	Autographiviridae	Drulisvirus	321_0	Clustered	21	VC_321_0	21	0.7309	1	0.7309	3	2	1	1
1056	Klebsiella~phage~phiBO1E	Caudovirales	Autographiviridae	Drulisvirus	321_0	Clustered	21	VC_321_0	21	0.7309	1	0.7309	3	2	1	1
1057	Klebsiella~phage~phiKO2	Caudovirales	Siphoviridae	Unassigned	243_0	Clustered	2	VC_243_0	2	0.2142	0.941069	0.2015	1	1	1	1
1058	Klebsiella~phage~phiKpS2	Caudovirales	Autographiviridae	Drulisvirus	321_0	Clustered	21	VC_321_0	21	0.7309	1	0.7309	3	2	1	1
1059	Klebsiella~phage~vB_KleM_RaK2	Caudovirales	Myoviridae	Alcyoneusvirus	111_5	Clustered/Singleton	1	VC_111_5	1	0	1	0	1	1	1	1
1060	Klebsiella~phage~vB_Kp1	Caudovirales	Podoviridae	Kp32virus	283_0	Clustered	23	VC_283_0	23	0.7334	1	0.7334	3	2	1	1
1061	Klebsiella~phage~vB_KpnM_BIS47	Caudovirales	Myoviridae	Unassigned	71_1	Clustered	5	VC_71_1	5	0.1425	0.999999	0.1425	1	1	1	1
1062	Klebsiella~phage~vB_KpnM_KB57	Caudovirales	Myoviridae	Unassigned	71_1	Clustered	5	VC_71_1	5	0.1425	0.999999	0.1425	1	1	1	1
1063	Klebsiella~phage~vB_KpnM_KpV477	Caudovirales	Myoviridae	Jiaodavirus	42_10	Clustered	2	VC_42_10	2	0.0107	0.954814	0.0102	2	1	1	1
1064	Klebsiella~phage~vB_KpnM_KpV52	Caudovirales	Myoviridae	Jedunavirus	104_0	Clustered	8	VC_104_0	8	0.8418	1	0.8418	4	1	1	0.7857
1065	Klebsiella~phage~vB_KpnM_KpV79	Caudovirales	Myoviridae	Jedunavirus	104_0	Clustered	8	VC_104_0	8	0.8418	1	0.8418	4	1	1	0.7857
1066	Klebsiella~phage~vB_KpnP_BIS33	Caudovirales	Autographiviridae	Przondovirus	283_0	Clustered	23	VC_283_0	23	0.7334	1	0.7334	3	2	1	1
1067	Klebsiella~phage~vB_KpnP_IL33	Caudovirales	Autographiviridae	Przondovirus	283_0	Clustered	23	VC_283_0	23	0.7334	1	0.7334	3	2	1	1
1068	Klebsiella~phage~vB_KpnP_IME205	Caudovirales	Autographiviridae	Przondovirus	283_0	Clustered	23	VC_283_0	23	0.7334	1	0.7334	3	2	1	1
1069	Klebsiella~phage~vB_KpnP_IME321	Caudovirales	Autographiviridae	Przondovirus	283_0	Clustered	23	VC_283_0	23	0.7334	1	0.7334	3	2	1	1
1070	Klebsiella~phage~vB_KpnP_KpV289	Caudovirales	Podoviridae	Kp32virus	283_0	Clustered	23	VC_283_0	23	0.7334	1	0.7334	3	2	1	1
1071	Klebsiella~phage~vB_KpnP_KpV48	Caudovirales	Autographiviridae	Drulisvirus	321_0	Clustered	21	VC_321_0	21	0.7309	1	0.7309	3	2	1	1
1072	Klebsiella~phage~vB_KpnP_KpV74	Caudovirales	Autographiviridae	Drulisvirus	321_0	Clustered	21	VC_321_0	21	0.7309	1	0.7309	3	2	1	1
1073	Klebsiella~phage~vB_KpnP_KpV763	Caudovirales	Autographiviridae	Przondovirus	283_0	Clustered	23	VC_283_0	23	0.7334	1	0.7334	3	2	1	1
1074	Klebsiella~phage~vB_KpnP_KpV766	Caudovirales	Autographiviridae	Przondovirus	283_0	Clustered	23	VC_283_0	23	0.7334	1	0.7334	3	2	1	1
1075	Klebsiella~phage~vB_KpnP_KpV767	Caudovirales	Autographiviridae	Przondovirus	283_0	Clustered	23	VC_283_0	23	0.7334	1	0.7334	3	2	1	1
1076	Klebsiella~phage~vB_KpnP_PRA33	Caudovirales	Autographiviridae	Przondovirus	283_0	Clustered	23	VC_283_0	23	0.7334	1	0.7334	3	2	1	1
1077	Klebsiella~phage~vB_KpnP_SU503	Caudovirales	Podoviridae	Kp34virus	321_0	Clustered	21	VC_321_0	21	0.7309	1	0.7309	3	2	1	1
1078	Klebsiella~phage~vB_KpnP_SU552A	Caudovirales	Podoviridae	Kp34virus	321_0	Clustered	21	VC_321_0	21	0.7309	1	0.7309	3	2	1	1
1079	Klebsiella~phage~vB_KpnS_IME279	Caudovirales	Podoviridae	Sortsnevirus	221_0	Clustered	6	VC_221_0	6	0.6736	1	0.6736	4	2	1	1
1080	Klebsiella~phage~vB_KpnS_KpV522	Caudovirales	Drexlerviridae	Webervirus	276_0	Clustered	18	VC_276_0	18	0.5256	1	0.5256	2	2	1	1
1081	Klebsiella~phage~vB_Kpn_F48	Caudovirales	Myoviridae	Unassigned	42_2	Clustered	2	VC_42_2	2	0.0109	0.95385	0.0104	1	1	1	1
1082	Klebsiella~phage~vB_Kpn_IME260	Caudovirales	Demerecviridae	Sugarlandvirus	94_1	Clustered/Singleton	1	VC_94_1	1	0	1	0	1	1	1	1
1083	Klebsiella~virus~0507KN21	Caudovirales	Ackermannviridae	Taipeivirus	33_0	Clustered	8	VC_33_0	8	0.066	0.996053	0.0657	1	1	1	0.9643
1084	Klebsiella~virus~GML-KpCol1	Caudovirales	Drexlerviridae	Webervirus	276_0	Clustered	18	VC_276_0	18	0.5256	1	0.5256	2	2	1	1
1085	Klebsiella~virus~KP32	Caudovirales	Podoviridae	Kp32virus	283_0	Clustered	23	VC_283_0	23	0.7334	1	0.7334	3	2	1	1
1086	Klebsiella~virus~KpS8	Caudovirales	Myoviridae	Unassigned	71_1	Clustered	5	VC_71_1	5	0.1425	0.999999	0.1425	1	1	1	1
1087	Klebsiella~virus~UPM~2146	Caudovirales	Ackermannviridae	Taipeivirus	33_0	Clustered	8	VC_33_0	8	0.066	0.996053	0.0657	1	1	1	0.9643
1088	Klebsiella~virus~vB_KpnM_KpS110	Caudovirales	Ackermannviridae	Taipeivirus	33_0	Clustered	8	VC_33_0	8	0.066	0.996053	0.0657	1	1	1	0.9643
1089	Kluyvera~phage~Kvp1	Caudovirales	Podoviridae	T7virus	279_0	Clustered	58	VC_279_0	58	0.7528	1	0.7528	10	2	1	1
1090	Lactobacillus~phage~3-521	Caudovirales	Herelleviridae	Unassigned	183_2	Clustered/Singleton	1	VC_183_2	1	0	1	0	1	1	1	1
1091	Lactobacillus~phage~521B	Caudovirales	Herelleviridae	Unassigned	116_0	Clustered	2	VC_116_0	2	0.1411	0.956211	0.1349	1	1	1	1
1092	Lactobacillus~phage~A2	Caudovirales	Siphoviridae	Unassigned	385_0	Clustered	9	VC_385_0	9	0.501	1	0.501	1	1	1	0.8889
1093	Lactobacillus~phage~ATCC~8014-B2	Caudovirales	Siphoviridae	Douglaswolinvirus	384_1	Clustered	4	VC_384_1	4	0.3055	0.999982	0.3055	2	1	1	1
1094	Lactobacillus~phage~BH1	Caudovirales	Siphoviridae	Unassigned	385_0	Clustered	9	VC_385_0	9	0.501	1	0.501	1	1	1	0.8889
1095	Lactobacillus~phage~Bacchae	Caudovirales	Herelleviridae	Harbinvirus	183_0	Clustered	4	VC_183_0	4	0.3148	0.999983	0.3148	1	1	1	1
1096	Lactobacillus~phage~Bromius	Caudovirales	Herelleviridae	Harbinvirus	183_0	Clustered	4	VC_183_0	4	0.3148	0.999983	0.3148	1	1	1	1
1097	Lactobacillus~phage~Iacchus	Caudovirales	Herelleviridae	Harbinvirus	183_0	Clustered	4	VC_183_0	4	0.3148	0.999983	0.3148	1	1	1	1
1098	Lactobacillus~phage~J-1	Caudovirales	Siphoviridae	Unassigned	385_0	Clustered	9	VC_385_0	9	0.501	1	0.501	1	1	1	0.8889
1099	Lactobacillus~phage~KC5a	Caudovirales	Myoviridae	Unassigned	232_0	Clustered	4	VC_232_0	4	0.7059	0.999963	0.7059	1	1	1	1
1100	Lactobacillus~phage~LF1	Caudovirales	Siphoviridae	Unassigned	386_0	Clustered	2	VC_386_0	2	0.1379	0.941661	0.1299	1	1	1	1
1101	Lactobacillus~phage~LJ	Caudovirales	Siphoviridae	Unassigned	385_0	Clustered	9	VC_385_0	9	0.501	1	0.501	1	1	1	0.8889
1102	Lactobacillus~phage~LL-H	Caudovirales	Siphoviridae	Unassigned	177_0	Clustered	2	VC_177_0	2	0.2624	0.949733	0.2492	1	1	1	1
1103	Lactobacillus~phage~Lb	Caudovirales	Myoviridae	Heilongjiangvirus	67_0	Clustered/Singleton	1	VC_67_0	1	0	1	0	1	1	1	1
1104	Lactobacillus~phage~Lc-Nu	Caudovirales	Siphoviridae	Unassigned	385_0	Clustered	9	VC_385_0	9	0.501	1	0.501	1	1	1	0.8889
1105	Lactobacillus~phage~Ld17	Caudovirales	Siphoviridae	C5virus	344_0	Clustered	6	VC_344_0	6	0.9994	0.935839	0.9353	1	1	1	1
1106	Lactobacillus~phage~Ld25A	Caudovirales	Siphoviridae	C5virus	344_0	Clustered	6	VC_344_0	6	0.9994	0.935839	0.9353	1	1	1	1
1107	Lactobacillus~phage~Ld3	Caudovirales	Siphoviridae	C5virus	344_0	Clustered	6	VC_344_0	6	0.9994	0.935839	0.9353	1	1	1	1
1108	Lactobacillus~phage~Ldl1	Caudovirales	Siphoviridae	Lidleunavirus	389_0	Clustered	2	VC_389_0	2	0.1508	0.95267	0.1436	1	1	1	1
1109	Lactobacillus~phage~Lenus	Caudovirales	Siphoviridae	Lenusvirus	384_0	Clustered	3	VC_384_0	3	0.2638	0.998314	0.2634	1	1	1	1
1110	Lactobacillus~phage~Lpa804	Caudovirales	Herelleviridae	Harbinvirus	183_1	Clustered	3	VC_183_1	3	0.1276	0.99512	0.1269	2	2	1	1
1111	Lactobacillus~phage~LpeD	Caudovirales	Herelleviridae	Unassigned	183_1	Clustered	3	VC_183_1	3	0.1276	0.99512	0.1269	2	2	1	1
1112	Lactobacillus~phage~Lrm1	Caudovirales	Siphoviridae	Unassigned	385_0	Clustered	9	VC_385_0	9	0.501	1	0.501	1	1	1	0.8889
1113	Lactobacillus~phage~Maenad	Caudovirales	Siphoviridae	Maenadvirus	384_1	Clustered	4	VC_384_1	4	0.3055	0.999982	0.3055	2	1	1	1
1114	Lactobacillus~phage~Nyseid	Caudovirales	Siphoviridae	Lenusvirus	384_0	Clustered	3	VC_384_0	3	0.2638	0.998314	0.2634	1	1	1	1
1115	Lactobacillus~phage~P1	Caudovirales	Siphoviridae	Maenadvirus	384_1	Clustered	4	VC_384_1	4	0.3055	0.999982	0.3055	2	1	1	1
1116	Lactobacillus~phage~PL-1	Caudovirales	Siphoviridae	Unassigned	385_0	Clustered	9	VC_385_0	9	0.501	1	0.501	1	1	1	0.8889
1117	Lactobacillus~phage~PLE2	Caudovirales	Siphoviridae	Unassigned	193_0	Clustered	2	VC_193_0	2	0.3324	0.939736	0.3124	1	1	1	1
1118	Lactobacillus~phage~SA-C12	Caudovirales	Siphoviridae	Lenusvirus	384_0	Clustered	3	VC_384_0	3	0.2638	0.998314	0.2634	1	1	1	1
1119	Lactobacillus~phage~SAC12B	Caudovirales	Herelleviridae	Unassigned	116_0	Clustered	2	VC_116_0	2	0.1411	0.956211	0.1349	1	1	1	1
1120	Lactobacillus~phage~Satyr	Caudovirales	Siphoviridae	Maenadvirus	384_1	Clustered	4	VC_384_1	4	0.3055	0.999982	0.3055	2	1	1	1
1121	Lactobacillus~phage~Semele	Caudovirales	Herelleviridae	Harbinvirus	183_0	Clustered	4	VC_183_0	4	0.3148	0.999983	0.3148	1	1	1	1
1122	Lactobacillus~phage~T25	Caudovirales	Siphoviridae	Unassigned	385_0	Clustered	9	VC_385_0	9	0.501	1	0.501	1	1	1	0.8889
1123	Lactobacillus~phage~ViSo-2018a	Caudovirales	Siphoviridae	Lidleunavirus	389_0	Clustered	2	VC_389_0	2	0.1508	0.95267	0.1436	1	1	1	1
1124	Lactobacillus~phage~iA2	Caudovirales	Siphoviridae	Unassigned	193_0	Clustered	2	VC_193_0	2	0.3324	0.939736	0.3124	1	1	1	1
1125	Lactobacillus~phage~phi~jlb1	Caudovirales	Myoviridae	Unassigned	232_0	Clustered	4	VC_232_0	4	0.7059	0.999963	0.7059	1	1	1	1
1126	Lactobacillus~phage~phiAQ113	Caudovirales	Myoviridae	Unassigned	232_0	Clustered	4	VC_232_0	4	0.7059	0.999963	0.7059	1	1	1	1
1127	Lactobacillus~phage~phiAT3	Caudovirales	Siphoviridae	Unassigned	385_0	Clustered	9	VC_385_0	9	0.501	1	0.501	1	1	1	0.8889
1128	Lactobacillus~phage~phiJB	Caudovirales	Siphoviridae	Unassigned	177_0	Clustered	2	VC_177_0	2	0.2624	0.949733	0.2492	1	1	1	1
1129	Lactobacillus~phage~phiLdb	Caudovirales	Siphoviridae	C5virus	344_0	Clustered	6	VC_344_0	6	0.9994	0.935839	0.9353	1	1	1	1
1130	Lactobacillus~phage~phiPYB5	Caudovirales	Siphoviridae	Unassigned	386_0	Clustered	2	VC_386_0	2	0.1379	0.941661	0.1299	1	1	1	1
1131	Lactobacillus~prophage~Lj771	Caudovirales	Myoviridae	Unassigned	232_0	Clustered	4	VC_232_0	4	0.7059	0.999963	0.7059	1	1	1	1
1132	Lactobacillus~virus~ATCC8014	Caudovirales	Siphoviridae	Phijl1virus	339_0	Clustered	3	VC_339_0	3	0.8502	0.99423	0.8453	1	1	1	1
1133	Lactobacillus~virus~LLKu	Caudovirales	Siphoviridae	C5virus	344_0	Clustered	6	VC_344_0	6	0.9994	0.935839	0.9353	1	1	1	1
1134	Lactobacillus~virus~LP65	Caudovirales	Myoviridae	Unassigned	183_1	Clustered	3	VC_183_1	3	0.1276	0.99512	0.1269	2	2	1	1
1135	Lactobacillus~virus~c5	Caudovirales	Siphoviridae	C5virus	344_0	Clustered	6	VC_344_0	6	0.9994	0.935839	0.9353	1	1	1	1
1136	Lactobacillus~virus~phiJL1	Caudovirales	Siphoviridae	Phijl1virus	339_0	Clustered	3	VC_339_0	3	0.8502	0.99423	0.8453	1	1	1	1
1137	Lactococcus~lactis~phage~P475	Caudovirales	Siphoviridae	Skunavirus	391_0	Clustered	97	VC_391_0	97	1	0.998643	0.9986	2	1	1	1
1138	Lactococcus~lactis~phage~p272	Caudovirales	Siphoviridae	Skunavirus	391_0	Clustered	97	VC_391_0	97	1	0.998643	0.9986	2	1	1	1
1139	Lactococcus~phage~05601	Caudovirales	Siphoviridae	Skunavirus	391_0	Clustered	97	VC_391_0	97	1	0.998643	0.9986	2	1	1	1
1140	Lactococcus~phage~10W18	Caudovirales	Siphoviridae	Skunavirus	391_0	Clustered	97	VC_391_0	97	1	0.998643	0.9986	2	1	1	1
1141	Lactococcus~phage~1358	Caudovirales	Siphoviridae	Unassigned	200_0	Clustered	3	VC_200_0	3	0.4387	0.99638	0.4371	1	1	1	1
1142	Lactococcus~phage~13W11L	Caudovirales	Siphoviridae	Skunavirus	391_0	Clustered	97	VC_391_0	97	1	0.998643	0.9986	2	1	1	1
1143	Lactococcus~phage~16802	Caudovirales	Siphoviridae	Skunavirus	391_0	Clustered	97	VC_391_0	97	1	0.998643	0.9986	2	1	1	1
1144	Lactococcus~phage~16W23	Caudovirales	Siphoviridae	Skunavirus	391_0	Clustered	97	VC_391_0	97	1	0.998643	0.9986	2	1	1	1
1145	Lactococcus~phage~30804	Caudovirales	Siphoviridae	Skunavirus	391_0	Clustered	97	VC_391_0	97	1	0.998643	0.9986	2	1	1	1
1146	Lactococcus~phage~340	Caudovirales	Siphoviridae	Skunavirus	391_0	Clustered	97	VC_391_0	97	1	0.998643	0.9986	2	1	1	1
1147	Lactococcus~phage~37201	Caudovirales	Siphoviridae	Skunavirus	391_0	Clustered	97	VC_391_0	97	1	0.998643	0.9986	2	1	1	1
1148	Lactococcus~phage~38503	Caudovirales	Siphoviridae	Skunavirus	391_0	Clustered	97	VC_391_0	97	1	0.998643	0.9986	2	1	1	1
1149	Lactococcus~phage~38507	Caudovirales	Siphoviridae	Skunavirus	391_0	Clustered	97	VC_391_0	97	1	0.998643	0.9986	2	1	1	1
1150	Lactococcus~phage~3R16S	Caudovirales	Siphoviridae	Skunavirus	391_0	Clustered	97	VC_391_0	97	1	0.998643	0.9986	2	1	1	1
1151	Lactococcus~phage~51701	Caudovirales	Siphoviridae	Skunavirus	391_0	Clustered	97	VC_391_0	97	1	0.998643	0.9986	2	1	1	1
1152	Lactococcus~phage~56003	Caudovirales	Siphoviridae	Skunavirus	391_0	Clustered	97	VC_391_0	97	1	0.998643	0.9986	2	1	1	1
1153	Lactococcus~phage~56301	Caudovirales	Siphoviridae	Skunavirus	391_0	Clustered	97	VC_391_0	97	1	0.998643	0.9986	2	1	1	1
1154	Lactococcus~phage~57001	Caudovirales	Siphoviridae	Skunavirus	391_0	Clustered	97	VC_391_0	97	1	0.998643	0.9986	2	1	1	1
1155	Lactococcus~phage~62601	Caudovirales	Siphoviridae	Skunavirus	391_0	Clustered	97	VC_391_0	97	1	0.998643	0.9986	2	1	1	1
1156	Lactococcus~phage~62605	Caudovirales	Siphoviridae	Skunavirus	391_0	Clustered	97	VC_391_0	97	1	0.998643	0.9986	2	1	1	1
1157	Lactococcus~phage~63302	Caudovirales	Siphoviridae	Skunavirus	391_0	Clustered	97	VC_391_0	97	1	0.998643	0.9986	2	1	1	1
1158	Lactococcus~phage~66901	Caudovirales	Siphoviridae	Skunavirus	391_0	Clustered	97	VC_391_0	97	1	0.998643	0.9986	2	1	1	1
1159	Lactococcus~phage~79201	Caudovirales	Siphoviridae	Skunavirus	391_0	Clustered	97	VC_391_0	97	1	0.998643	0.9986	2	1	1	1
1160	Lactococcus~phage~88605	Caudovirales	Siphoviridae	Skunavirus	391_0	Clustered	97	VC_391_0	97	1	0.998643	0.9986	2	1	1	1
1161	Lactococcus~phage~8V08	Caudovirales	Siphoviridae	Skunavirus	391_0	Clustered	97	VC_391_0	97	1	0.998643	0.9986	2	1	1	1
1162	Lactococcus~phage~936	Caudovirales	Siphoviridae	Skunavirus	391_0	Clustered	97	VC_391_0	97	1	0.998643	0.9986	2	1	1	1
1163	Lactococcus~phage~936~group~phage~Phi109	Caudovirales	Siphoviridae	Skunavirus	391_0	Clustered	97	VC_391_0	97	1	0.998643	0.9986	2	1	1	1
1164	Lactococcus~phage~936~group~phage~Phi155	Caudovirales	Siphoviridae	Skunavirus	391_0	Clustered	97	VC_391_0	97	1	0.998643	0.9986	2	1	1	1
1165	Lactococcus~phage~936~group~phage~Phi19.3	Caudovirales	Siphoviridae	Skunavirus	391_0	Clustered	97	VC_391_0	97	1	0.998643	0.9986	2	1	1	1
1166	Lactococcus~phage~936~group~phage~Phi4.2	Caudovirales	Siphoviridae	Skunavirus	391_0	Clustered	97	VC_391_0	97	1	0.998643	0.9986	2	1	1	1
1167	Lactococcus~phage~936~group~phage~Phi44	Caudovirales	Siphoviridae	Skunavirus	391_0	Clustered	97	VC_391_0	97	1	0.998643	0.9986	2	1	1	1
1168	Lactococcus~phage~936~group~phage~Phi5.12	Caudovirales	Siphoviridae	Skunavirus	391_0	Clustered	97	VC_391_0	97	1	0.998643	0.9986	2	1	1	1
1169	Lactococcus~phage~936~group~phage~Phi91127	Caudovirales	Siphoviridae	Skunavirus	391_0	Clustered	97	VC_391_0	97	1	0.998643	0.9986	2	1	1	1
1170	Lactococcus~phage~936~group~phage~PhiA.16	Caudovirales	Siphoviridae	Skunavirus	391_0	Clustered	97	VC_391_0	97	1	0.998643	0.9986	2	1	1	1
1171	Lactococcus~phage~936~group~phage~PhiB1127	Caudovirales	Siphoviridae	Skunavirus	391_0	Clustered	97	VC_391_0	97	1	0.998643	0.9986	2	1	1	1
1172	Lactococcus~phage~936~group~phage~PhiE1127	Caudovirales	Siphoviridae	Skunavirus	391_0	Clustered	97	VC_391_0	97	1	0.998643	0.9986	2	1	1	1
1173	Lactococcus~phage~936~group~phage~PhiF0139	Caudovirales	Siphoviridae	Skunavirus	391_0	Clustered	97	VC_391_0	97	1	0.998643	0.9986	2	1	1	1
1174	Lactococcus~phage~936~group~phage~PhiJF1	Caudovirales	Siphoviridae	Skunavirus	391_0	Clustered	97	VC_391_0	97	1	0.998643	0.9986	2	1	1	1
1175	Lactococcus~phage~936~group~phage~PhiL.18	Caudovirales	Siphoviridae	Skunavirus	391_0	Clustered	97	VC_391_0	97	1	0.998643	0.9986	2	1	1	1
1176	Lactococcus~phage~936~group~phage~PhiL.6	Caudovirales	Siphoviridae	Skunavirus	391_0	Clustered	97	VC_391_0	97	1	0.998643	0.9986	2	1	1	1
1177	Lactococcus~phage~936~group~phage~PhiLj	Caudovirales	Siphoviridae	Skunavirus	391_0	Clustered	97	VC_391_0	97	1	0.998643	0.9986	2	1	1	1
1178	Lactococcus~phage~936~group~phage~PhiM1127	Caudovirales	Siphoviridae	Skunavirus	391_0	Clustered	97	VC_391_0	97	1	0.998643	0.9986	2	1	1	1
1179	Lactococcus~phage~936~group~phage~PhiS0139	Caudovirales	Siphoviridae	Skunavirus	391_0	Clustered	97	VC_391_0	97	1	0.998643	0.9986	2	1	1	1
1180	Lactococcus~phage~949	Caudovirales	Siphoviridae	Unassigned	214_0	Clustered	3	VC_214_0	3	0.6961	0.996339	0.6935	1	1	1	1
1181	Lactococcus~phage~96401	Caudovirales	Siphoviridae	Skunavirus	391_0	Clustered	97	VC_391_0	97	1	0.998643	0.9986	2	1	1	1
1182	Lactococcus~phage~96403	Caudovirales	Siphoviridae	Skunavirus	391_0	Clustered	97	VC_391_0	97	1	0.998643	0.9986	2	1	1	1
1183	Lactococcus~phage~96603	Caudovirales	Siphoviridae	Skunavirus	391_0	Clustered	97	VC_391_0	97	1	0.998643	0.9986	2	1	1	1
1184	Lactococcus~phage~BK5-T	Caudovirales	Siphoviridae	Unassigned	127_0	Clustered	6	VC_127_0	6	0.2201	0.999915	0.2201	1	1	1	0.7333
1185	Lactococcus~phage~BM13	Caudovirales	Siphoviridae	Unassigned	127_0	Clustered	6	VC_127_0	6	0.2201	0.999915	0.2201	1	1	1	0.7333
1186	Lactococcus~phage~CHPC129	Caudovirales	Siphoviridae	Skunavirus	391_0	Clustered	97	VC_391_0	97	1	0.998643	0.9986	2	1	1	1
1187	Lactococcus~phage~CHPC361	Caudovirales	Siphoviridae	Skunavirus	391_0	Clustered	97	VC_391_0	97	1	0.998643	0.9986	2	1	1	1
1188	Lactococcus~phage~CHPC362	Caudovirales	Siphoviridae	Skunavirus	391_0	Clustered	97	VC_391_0	97	1	0.998643	0.9986	2	1	1	1
1189	Lactococcus~phage~CHPC52	Caudovirales	Siphoviridae	Skunavirus	391_0	Clustered	97	VC_391_0	97	1	0.998643	0.9986	2	1	1	1
1190	Lactococcus~phage~CHPC781	Caudovirales	Siphoviridae	Skunavirus	391_0	Clustered	97	VC_391_0	97	1	0.998643	0.9986	2	1	1	1
1191	Lactococcus~phage~CHPC958	Caudovirales	Siphoviridae	Skunavirus	391_0	Clustered	97	VC_391_0	97	1	0.998643	0.9986	2	1	1	1
1192	Lactococcus~phage~CHPC959	Caudovirales	Siphoviridae	Skunavirus	391_0	Clustered	97	VC_391_0	97	1	0.998643	0.9986	2	1	1	1
1193	Lactococcus~phage~CHPC964	Caudovirales	Siphoviridae	Skunavirus	391_0	Clustered	97	VC_391_0	97	1	0.998643	0.9986	2	1	1	1
1194	Lactococcus~phage~CHPC965	Caudovirales	Siphoviridae	Skunavirus	391_0	Clustered	97	VC_391_0	97	1	0.998643	0.9986	2	1	1	1
1195	Lactococcus~phage~CaseusJM1	Caudovirales	Siphoviridae	Skunavirus	391_0	Clustered	97	VC_391_0	97	1	0.998643	0.9986	2	1	1	1
1196	Lactococcus~phage~D4410	Caudovirales	Siphoviridae	Ceduovirus	393_0	Clustered	7	VC_393_0	7	0.974	0.999999	0.974	2	1	1	1
1197	Lactococcus~phage~D4412	Caudovirales	Siphoviridae	Ceduovirus	393_0	Clustered	7	VC_393_0	7	0.974	0.999999	0.974	2	1	1	1
1198	Lactococcus~phage~GE1	Caudovirales	Siphoviridae	Unassigned	392_0	Clustered	2	VC_392_0	2	0.0443	0.5	0.0221	1	1	1	1
1199	Lactococcus~phage~LP0209	Caudovirales	Siphoviridae	Skunavirus	391_0	Clustered	97	VC_391_0	97	1	0.998643	0.9986	2	1	1	1
1200	Lactococcus~phage~LP0903	Caudovirales	Siphoviridae	Skunavirus	391_0	Clustered	97	VC_391_0	97	1	0.998643	0.9986	2	1	1	1
1201	Lactococcus~phage~LP1502a	Caudovirales	Siphoviridae	Skunavirus	391_0	Clustered	97	VC_391_0	97	1	0.998643	0.9986	2	1	1	1
1202	Lactococcus~phage~LP8511	Caudovirales	Siphoviridae	Skunavirus	391_0	Clustered	97	VC_391_0	97	1	0.998643	0.9986	2	1	1	1
1203	Lactococcus~phage~LP9207	Caudovirales	Siphoviridae	Skunavirus	391_0	Clustered	97	VC_391_0	97	1	0.998643	0.9986	2	1	1	1
1204	Lactococcus~phage~LP9404	Caudovirales	Siphoviridae	Skunavirus	391_0	Clustered	97	VC_391_0	97	1	0.998643	0.9986	2	1	1	1
1205	Lactococcus~phage~LP9609	Caudovirales	Siphoviridae	Skunavirus	391_0	Clustered	97	VC_391_0	97	1	0.998643	0.9986	2	1	1	1
1206	Lactococcus~phage~LP9903	Caudovirales	Siphoviridae	Skunavirus	391_0	Clustered	97	VC_391_0	97	1	0.998643	0.9986	2	1	1	1
1207	Lactococcus~phage~LP9908	Caudovirales	Siphoviridae	Skunavirus	391_0	Clustered	97	VC_391_0	97	1	0.998643	0.9986	2	1	1	1
1208	Lactococcus~phage~M5938	Caudovirales	Siphoviridae	Ceduovirus	393_0	Clustered	7	VC_393_0	7	0.974	0.999999	0.974	2	1	1	1
1209	Lactococcus~phage~M6162	Caudovirales	Siphoviridae	Ceduovirus	393_0	Clustered	7	VC_393_0	7	0.974	0.999999	0.974	2	1	1	1
1210	Lactococcus~phage~M6165	Caudovirales	Siphoviridae	Ceduovirus	393_0	Clustered	7	VC_393_0	7	0.974	0.999999	0.974	2	1	1	1
1211	Lactococcus~phage~MP1	Caudovirales	Siphoviridae	Skunavirus	391_0	Clustered	97	VC_391_0	97	1	0.998643	0.9986	2	1	1	1
1212	Lactococcus~phage~MV10L	Caudovirales	Siphoviridae	Skunavirus	391_0	Clustered	97	VC_391_0	97	1	0.998643	0.9986	2	1	1	1
1213	Lactococcus~phage~P078	Caudovirales	Siphoviridae	Unassigned	154_0	Clustered	4	VC_154_0	4	0.4043	0.999977	0.4043	1	1	1	1
1214	Lactococcus~phage~P092	Caudovirales	Siphoviridae	Unassigned	154_0	Clustered	4	VC_154_0	4	0.4043	0.999977	0.4043	1	1	1	1
1215	Lactococcus~phage~P118	Caudovirales	Siphoviridae	Unassigned	154_0	Clustered	4	VC_154_0	4	0.4043	0.999977	0.4043	1	1	1	1
1216	Lactococcus~phage~P1532	Caudovirales	Siphoviridae	Skunavirus	391_0	Clustered	97	VC_391_0	97	1	0.998643	0.9986	2	1	1	1
1217	Lactococcus~phage~P162	Caudovirales	Siphoviridae	Unassigned	154_0	Clustered	4	VC_154_0	4	0.4043	0.999977	0.4043	1	1	1	1
1218	Lactococcus~phage~P335~sensu~lato	Caudovirales	Siphoviridae	Unassigned	127_0	Clustered	6	VC_127_0	6	0.2201	0.999915	0.2201	1	1	1	0.7333
1219	Lactococcus~phage~P4565	Caudovirales	Siphoviridae	Skunavirus	391_0	Clustered	97	VC_391_0	97	1	0.998643	0.9986	2	1	1	1
1220	Lactococcus~phage~P656	Caudovirales	Siphoviridae	Skunavirus	391_0	Clustered	97	VC_391_0	97	1	0.998643	0.9986	2	1	1	1
1221	Lactococcus~phage~P680	Caudovirales	Siphoviridae	Skunavirus	391_0	Clustered	97	VC_391_0	97	1	0.998643	0.9986	2	1	1	1
1222	Lactococcus~phage~Q54	Caudovirales	Siphoviridae	Unassigned	392_0	Clustered	2	VC_392_0	2	0.0443	0.5	0.0221	1	1	1	1
1223	Lactococcus~phage~R31	Caudovirales	Siphoviridae	Skunavirus	391_0	Clustered	97	VC_391_0	97	1	0.998643	0.9986	2	1	1	1
1224	Lactococcus~phage~WP-2	Caudovirales	Podoviridae	Negarvirus	342_0	Clustered	2	VC_342_0	2	0.0246	0.953221	0.0235	2	1	1	1
1225	Lactococcus~phage~WRP3	Caudovirales	Siphoviridae	Unassigned	214_0	Clustered	3	VC_214_0	3	0.6961	0.996339	0.6935	1	1	1	1
1226	Lactococcus~phage~bIL285	Caudovirales	Siphoviridae	Unassigned	127_0	Clustered	6	VC_127_0	6	0.2201	0.999915	0.2201	1	1	1	0.7333
1227	Lactococcus~phage~bIL286	Caudovirales	Siphoviridae	Unassigned	127_0	Clustered	6	VC_127_0	6	0.2201	0.999915	0.2201	1	1	1	0.7333
1228	Lactococcus~phage~bIL309	Caudovirales	Siphoviridae	Unassigned	127_0	Clustered	6	VC_127_0	6	0.2201	0.999915	0.2201	1	1	1	0.7333
1229	Lactococcus~phage~bIL310	Caudovirales	Siphoviridae	Unassigned	394_0	Clustered	2	VC_394_0	2	0.8997	0.5	0.4498	1	1	1	1
1230	Lactococcus~phage~bIL312	Caudovirales	Siphoviridae	Unassigned	394_0	Clustered	2	VC_394_0	2	0.8997	0.5	0.4498	1	1	1	1
1231	Lactococcus~phage~fd13	Caudovirales	Siphoviridae	Skunavirus	391_0	Clustered	97	VC_391_0	97	1	0.998643	0.9986	2	1	1	1
1232	Lactococcus~phage~i0139	Caudovirales	Siphoviridae	Skunavirus	391_0	Clustered	97	VC_391_0	97	1	0.998643	0.9986	2	1	1	1
1233	Lactococcus~phage~jm2	Caudovirales	Siphoviridae	Skunavirus	391_0	Clustered	97	VC_391_0	97	1	0.998643	0.9986	2	1	1	1
1234	Lactococcus~phage~jm3	Caudovirales	Siphoviridae	Skunavirus	391_0	Clustered	97	VC_391_0	97	1	0.998643	0.9986	2	1	1	1
1235	Lactococcus~phage~phi145	Caudovirales	Siphoviridae	Skunavirus	391_0	Clustered	97	VC_391_0	97	1	0.998643	0.9986	2	1	1	1
1236	Lactococcus~phage~phi15	Caudovirales	Siphoviridae	Skunavirus	391_0	Clustered	97	VC_391_0	97	1	0.998643	0.9986	2	1	1	1
1237	Lactococcus~phage~phi7	Caudovirales	Siphoviridae	Skunavirus	391_0	Clustered	97	VC_391_0	97	1	0.998643	0.9986	2	1	1	1
1238	Lactococcus~phage~phiL47	Caudovirales	Siphoviridae	Unassigned	214_0	Clustered	3	VC_214_0	3	0.6961	0.996339	0.6935	1	1	1	1
1239	Lactococcus~phage~vB_Llc_bIBB5g1	Caudovirales	Siphoviridae	Skunavirus	391_0	Clustered	97	VC_391_0	97	1	0.998643	0.9986	2	1	1	1
1240	Lactococcus~phage~vB_Llc_bIBBF12	Caudovirales	Siphoviridae	Skunavirus	391_0	Clustered	97	VC_391_0	97	1	0.998643	0.9986	2	1	1	1
1241	Lactococcus~virus~712	Caudovirales	Siphoviridae	Sk1virus	391_0	Clustered	97	VC_391_0	97	1	0.998643	0.9986	2	1	1	1
1242	Lactococcus~virus~ASCC191	Caudovirales	Siphoviridae	Sk1virus	391_0	Clustered	97	VC_391_0	97	1	0.998643	0.9986	2	1	1	1
1243	Lactococcus~virus~ASCC273	Caudovirales	Siphoviridae	Sk1virus	391_0	Clustered	97	VC_391_0	97	1	0.998643	0.9986	2	1	1	1
1244	Lactococcus~virus~ASCC281	Caudovirales	Siphoviridae	Sk1virus	391_0	Clustered	97	VC_391_0	97	1	0.998643	0.9986	2	1	1	1
1245	Lactococcus~virus~ASCC465	Caudovirales	Siphoviridae	Sk1virus	391_0	Clustered	97	VC_391_0	97	1	0.998643	0.9986	2	1	1	1
1246	Lactococcus~virus~ASCC532	Caudovirales	Siphoviridae	Sk1virus	391_0	Clustered	97	VC_391_0	97	1	0.998643	0.9986	2	1	1	1
1247	Lactococcus~virus~Bibb29	Caudovirales	Siphoviridae	Sk1virus	391_0	Clustered	97	VC_391_0	97	1	0.998643	0.9986	2	1	1	1
1248	Lactococcus~virus~CB13	Caudovirales	Siphoviridae	Sk1virus	391_0	Clustered	97	VC_391_0	97	1	0.998643	0.9986	2	1	1	1
1249	Lactococcus~virus~CB14	Caudovirales	Siphoviridae	Sk1virus	391_0	Clustered	97	VC_391_0	97	1	0.998643	0.9986	2	1	1	1
1250	Lactococcus~virus~CB19	Caudovirales	Siphoviridae	Sk1virus	391_0	Clustered	97	VC_391_0	97	1	0.998643	0.9986	2	1	1	1
1251	Lactococcus~virus~CB20	Caudovirales	Siphoviridae	Sk1virus	391_0	Clustered	97	VC_391_0	97	1	0.998643	0.9986	2	1	1	1
1252	Lactococcus~virus~P008	Caudovirales	Siphoviridae	Sk1virus	391_0	Clustered	97	VC_391_0	97	1	0.998643	0.9986	2	1	1	1
1253	Lactococcus~virus~P2	Caudovirales	Siphoviridae	Sk1virus	391_0	Clustered	97	VC_391_0	97	1	0.998643	0.9986	2	1	1	1
1254	Lactococcus~virus~Sl4	Caudovirales	Siphoviridae	Sk1virus	391_0	Clustered	97	VC_391_0	97	1	0.998643	0.9986	2	1	1	1
1255	Lactococcus~virus~bIL170	Caudovirales	Siphoviridae	Sk1virus	391_0	Clustered	97	VC_391_0	97	1	0.998643	0.9986	2	1	1	1
1256	Lactococcus~virus~bIL67	Caudovirales	Siphoviridae	C2virus	393_0	Clustered	7	VC_393_0	7	0.974	0.999999	0.974	2	1	1	1
1257	Lactococcus~virus~c2	Caudovirales	Siphoviridae	C2virus	393_0	Clustered	7	VC_393_0	7	0.974	0.999999	0.974	2	1	1	1
1258	Lactococcus~virus~jj50	Caudovirales	Siphoviridae	Sk1virus	391_0	Clustered	97	VC_391_0	97	1	0.998643	0.9986	2	1	1	1
1259	Lactococcus~virus~sk1	Caudovirales	Siphoviridae	Sk1virus	391_0	Clustered	97	VC_391_0	97	1	0.998643	0.9986	2	1	1	1
1260	Leclercia~phage~10164-302	Caudovirales	Autographiviridae	Teetrevirus	279_0	Clustered	58	VC_279_0	58	0.7528	1	0.7528	10	2	1	1
1261	Lelliottia~phage~phD2B	Caudovirales	Autographiviridae	Tuodvirus	288_0	Clustered	23	VC_288_0	23	0.7107	1	0.7107	7	2	1	1
1262	Lentibacter~virus~vB_LenP_ICBM1	Caudovirales	Podoviridae	Unassigned	263_0	Clustered	4	VC_263_0	4	0.7748	0.999934	0.7747	1	1	1	1
1263	Lentibacter~virus~vB_LenP_ICBM2	Caudovirales	Podoviridae	Unassigned	263_0	Clustered	4	VC_263_0	4	0.7748	0.999934	0.7747	1	1	1	1
1264	Leptospira~phage~LE3	Caudovirales	Myoviridae	Unassigned	396_0	Clustered	2	VC_396_0	2	1	1	1	1	1	1	1
1265	Leptospira~phage~LE4	Caudovirales	Myoviridae	Unassigned	396_0	Clustered	2	VC_396_0	2	1	1	1	1	1	1	1
1266	Leuconostoc~phage~1-A4	Caudovirales	Siphoviridae	Una4virus	398_0	Clustered	7	VC_398_0	7	0.6267	1	0.6267	2	1	1	1
1267	Leuconostoc~phage~Lmd1	Caudovirales	Siphoviridae	Lmd1virus	397_0	Clustered	6	VC_397_0	6	0.571	1	0.571	1	1	1	1
1268	Leuconostoc~phage~Ln-8	Caudovirales	Siphoviridae	Una4virus	398_0	Clustered	7	VC_398_0	7	0.6267	1	0.6267	2	1	1	1
1269	Leuconostoc~phage~Ln-9	Caudovirales	Siphoviridae	Una4virus	398_0	Clustered	7	VC_398_0	7	0.6267	1	0.6267	2	1	1	1
1270	Leuconostoc~phage~P793	Caudovirales	Siphoviridae	Lmd1virus	397_0	Clustered	6	VC_397_0	6	0.571	1	0.571	1	1	1	1
1271	Leuconostoc~phage~phiLN03	Caudovirales	Siphoviridae	Lmd1virus	397_0	Clustered	6	VC_397_0	6	0.571	1	0.571	1	1	1	1
1272	Leuconostoc~phage~phiLN04	Caudovirales	Siphoviridae	Lmd1virus	397_0	Clustered	6	VC_397_0	6	0.571	1	0.571	1	1	1	1
1273	Leuconostoc~phage~phiLN12	Caudovirales	Siphoviridae	Lmd1virus	397_0	Clustered	6	VC_397_0	6	0.571	1	0.571	1	1	1	1
1274	Leuconostoc~phage~phiLN25	Caudovirales	Siphoviridae	Una4virus	398_0	Clustered	7	VC_398_0	7	0.6267	1	0.6267	2	1	1	1
1275	Leuconostoc~phage~phiLN34	Caudovirales	Siphoviridae	Una4virus	398_0	Clustered	7	VC_398_0	7	0.6267	1	0.6267	2	1	1	1
1276	Leuconostoc~phage~phiLN6B	Caudovirales	Siphoviridae	Lmd1virus	397_0	Clustered	6	VC_397_0	6	0.571	1	0.571	1	1	1	1
1277	Leuconostoc~phage~phiLNTR2	Caudovirales	Siphoviridae	Unaquatrovirus	398_0	Clustered	7	VC_398_0	7	0.6267	1	0.6267	2	1	1	1
1278	Leuconostoc~phage~phiLNTR3	Caudovirales	Siphoviridae	Una4virus	398_0	Clustered	7	VC_398_0	7	0.6267	1	0.6267	2	1	1	1
1279	Liberibacter~phage~SC1	Caudovirales	Podoviridae	Unassigned	229_0	Clustered	2	VC_229_0	2	0.7911	0.918133	0.7263	1	1	1	1
1280	Liberibacter~phage~SC2	Caudovirales	Podoviridae	Unassigned	229_0	Clustered	2	VC_229_0	2	0.7911	0.918133	0.7263	1	1	1	1
1281	Listeria~phage~A006	Caudovirales	Siphoviridae	Unassigned	179_0	Clustered	6	VC_179_0	6	0.72	1	0.72	1	1	1	0.6667
1282	Listeria~phage~A118	Caudovirales	Siphoviridae	Unassigned	179_0	Clustered	6	VC_179_0	6	0.72	1	0.72	1	1	1	0.6667
1283	Listeria~phage~A500	Caudovirales	Siphoviridae	Unassigned	179_0	Clustered	6	VC_179_0	6	0.72	1	0.72	1	1	1	0.6667
1284	Listeria~phage~B025	Caudovirales	Siphoviridae	Psavirus	201_0	Clustered	4	VC_201_0	4	0.4397	0.99998	0.4397	1	1	1	1
1285	Listeria~phage~LMSP-25	Caudovirales	Herelleviridae	Pecentumvirus	117_0	Clustered	14	VC_117_0	14	0.691	1	0.691	2	2	1	1
1286	Listeria~phage~LMTA-148	Caudovirales	Herelleviridae	Pecentumvirus	117_0	Clustered	14	VC_117_0	14	0.691	1	0.691	2	2	1	1
1287	Listeria~phage~LMTA-34	Caudovirales	Herelleviridae	Pecentumvirus	117_0	Clustered	14	VC_117_0	14	0.691	1	0.691	2	2	1	1
1288	Listeria~phage~LMTA-57	Caudovirales	Herelleviridae	Pecentumvirus	117_0	Clustered	14	VC_117_0	14	0.691	1	0.691	2	2	1	1
1289	Listeria~phage~LMTA-94	Caudovirales	Herelleviridae	Pecentumvirus	117_0	Clustered	14	VC_117_0	14	0.691	1	0.691	2	2	1	1
1290	Listeria~phage~LP-026	Caudovirales	Siphoviridae	P70virus	206_0	Clustered	5	VC_206_0	5	0.8862	1	0.8862	1	1	1	1
1291	Listeria~phage~LP-030-2	Caudovirales	Siphoviridae	Psavirus	201_0	Clustered	4	VC_201_0	4	0.4397	0.99998	0.4397	1	1	1	1
1292	Listeria~phage~LP-030-3	Caudovirales	Siphoviridae	Unassigned	179_0	Clustered	6	VC_179_0	6	0.72	1	0.72	1	1	1	0.6667
1293	Listeria~phage~LP-037	Caudovirales	Siphoviridae	P70virus	206_0	Clustered	5	VC_206_0	5	0.8862	1	0.8862	1	1	1	1
1294	Listeria~phage~LP-048	Caudovirales	Herelleviridae	Pecentumvirus	117_0	Clustered	14	VC_117_0	14	0.691	1	0.691	2	2	1	1
1295	Listeria~phage~LP-064	Caudovirales	Herelleviridae	Pecentumvirus	117_0	Clustered	14	VC_117_0	14	0.691	1	0.691	2	2	1	1
1296	Listeria~phage~LP-083-2	Caudovirales	Herelleviridae	Pecentumvirus	117_0	Clustered	14	VC_117_0	14	0.691	1	0.691	2	2	1	1
1297	Listeria~phage~LP-101	Caudovirales	Siphoviridae	Psavirus	201_0	Clustered	4	VC_201_0	4	0.4397	0.99998	0.4397	1	1	1	1
1298	Listeria~phage~LP-110	Caudovirales	Siphoviridae	P70virus	206_0	Clustered	5	VC_206_0	5	0.8862	1	0.8862	1	1	1	1
1299	Listeria~phage~LP-114	Caudovirales	Siphoviridae	P70virus	206_0	Clustered	5	VC_206_0	5	0.8862	1	0.8862	1	1	1	1
1300	Listeria~phage~LP-124	Caudovirales	Herelleviridae	Pecentumvirus	117_0	Clustered	14	VC_117_0	14	0.691	1	0.691	2	2	1	1
1301	Listeria~phage~LP-125	Caudovirales	Herelleviridae	Pecentumvirus	117_0	Clustered	14	VC_117_0	14	0.691	1	0.691	2	2	1	1
1302	Listeria~phage~List-36	Caudovirales	Herelleviridae	Pecentumvirus	117_0	Clustered	14	VC_117_0	14	0.691	1	0.691	2	2	1	1
1303	Listeria~phage~P35	Caudovirales	Siphoviridae	Unassigned	200_0	Clustered	3	VC_200_0	3	0.4387	0.99638	0.4371	1	1	1	1
1304	Listeria~phage~P40	Caudovirales	Siphoviridae	Unassigned	200_0	Clustered	3	VC_200_0	3	0.4387	0.99638	0.4371	1	1	1	1
1305	Listeria~phage~P70	Caudovirales	Siphoviridae	P70virus	206_0	Clustered	5	VC_206_0	5	0.8862	1	0.8862	1	1	1	1
1306	Listeria~phage~PSA	Caudovirales	Siphoviridae	Psavirus	201_0	Clustered	4	VC_201_0	4	0.4397	0.99998	0.4397	1	1	1	1
1307	Listeria~phage~vB_LmoM_AG20	Caudovirales	Herelleviridae	Pecentumvirus	117_0	Clustered	14	VC_117_0	14	0.691	1	0.691	2	2	1	1
1308	Listeria~phage~vB_LmoS_188	Caudovirales	Siphoviridae	Unassigned	179_0	Clustered	6	VC_179_0	6	0.72	1	0.72	1	1	1	0.6667
1309	Listeria~phage~vB_LmoS_293	Caudovirales	Siphoviridae	Unassigned	179_0	Clustered	6	VC_179_0	6	0.72	1	0.72	1	1	1	0.6667
1310	Listeria~virus~A511	Caudovirales	Myoviridae	P100virus	117_0	Clustered	14	VC_117_0	14	0.691	1	0.691	2	2	1	1
1311	Listeria~virus~P100	Caudovirales	Myoviridae	P100virus	117_0	Clustered	14	VC_117_0	14	0.691	1	0.691	2	2	1	1
1312	Loktanella~phage~pCB2051-A	Caudovirales	Siphoviridae	Unassigned	19_0	Clustered	5	VC_19_0	5	0.0917	0.964743	0.0884	3	1	1	1
1313	Mannheimia~phage~vB_MhS_1152AP2	Caudovirales	Siphoviridae	Unassigned	102_0	Clustered	3	VC_102_0	3	0.4129	0.998231	0.4122	1	1	1	0.6667
1314	Mannheimia~phage~vB_MhS_535AP2	Caudovirales	Siphoviridae	Unassigned	102_0	Clustered	3	VC_102_0	3	0.4129	0.998231	0.4122	1	1	1	0.6667
1315	Mannheimia~phage~vB_MhS_587AP2	Caudovirales	Siphoviridae	Unassigned	102_0	Clustered	3	VC_102_0	3	0.4129	0.998231	0.4122	1	1	1	0.6667
1316	Mesorhizobium~phage~vB_MloP_Lo5R7ANS	Caudovirales	Autographiviridae	Pairvirus	284_0	Clustered	4	VC_284_0	4	0.078	0.99692	0.0778	4	1	1	1
1317	Methanobacterium~phage~psiM2	Caudovirales	Siphoviridae	Psimunavirus	399_0	Clustered	2	VC_399_0	2	1	1	1	2	1	1	1
1318	Methanothermobacter~phage~psiM100	Caudovirales	Siphoviridae	Unassigned	399_0	Clustered	2	VC_399_0	2	1	1	1	2	1	1	1
1319	Microbacterium~phage~Akoni	Caudovirales	Podoviridae	Unassigned	400_0	Clustered	7	VC_400_0	7	1	1	1	1	1	1	1
1320	Microbacterium~phage~Alex44	Caudovirales	Podoviridae	Unassigned	400_0	Clustered	7	VC_400_0	7	1	1	1	1	1	1	1
1321	Microbacterium~phage~Araxxi	Caudovirales	Podoviridae	Unassigned	400_0	Clustered	7	VC_400_0	7	1	1	1	1	1	1	1
1322	Microbacterium~phage~Arete	Caudovirales	Podoviridae	Unassigned	400_0	Clustered	7	VC_400_0	7	1	1	1	1	1	1	1
1323	Microbacterium~phage~Armstrong	Caudovirales	Siphoviridae	Armstrongvirus	141_0	Clustered	3	VC_141_0	3	0.4812	0.998272	0.4804	3	1	1	1
1324	Microbacterium~phage~Burro	Caudovirales	Podoviridae	Unassigned	400_0	Clustered	7	VC_400_0	7	1	1	1	1	1	1	1
1325	Microbacterium~phage~Dismas	Caudovirales	Siphoviridae	Dismasvirus	141_0	Clustered	3	VC_141_0	3	0.4812	0.998272	0.4804	3	1	1	1
1326	Microbacterium~phage~Eden	Caudovirales	Siphoviridae	Edenvirus	141_0	Clustered	3	VC_141_0	3	0.4812	0.998272	0.4804	3	1	1	1
1327	Microbacterium~phage~Eleri	Caudovirales	Siphoviridae	Elerivirus	401_0	Clustered	8	VC_401_0	8	0.9973	0.99922	0.9966	6	1	1	1
1328	Microbacterium~phage~Fireman	Caudovirales	Siphoviridae	Metamorphoovirus	162_0	Clustered	6	VC_162_0	6	0.8103	1	0.8103	2	1	1	1
1329	Microbacterium~phage~Golden	Caudovirales	Siphoviridae	Kojivirus	401_0	Clustered	8	VC_401_0	8	0.9973	0.99922	0.9966	6	1	1	1
1330	Microbacterium~phage~Hamlet	Caudovirales	Siphoviridae	Ilzatvirus	401_0	Clustered	8	VC_401_0	8	0.9973	0.99922	0.9966	6	1	1	1
1331	Microbacterium~phage~Hyperion	Caudovirales	Siphoviridae	Squashvirus	161_0	Clustered	3	VC_161_0	3	0.8028	0.996918	0.8003	2	1	1	1
1332	Microbacterium~phage~Ilzat	Caudovirales	Siphoviridae	Ilzatvirus	401_0	Clustered	8	VC_401_0	8	0.9973	0.99922	0.9966	6	1	1	1
1333	Microbacterium~phage~KaiHaiDragon	Caudovirales	Siphoviridae	Quhwahvirus	162_0	Clustered	6	VC_162_0	6	0.8103	1	0.8103	2	1	1	1
1334	Microbacterium~phage~Koji	Caudovirales	Siphoviridae	Kojivirus	401_0	Clustered	8	VC_401_0	8	0.9973	0.99922	0.9966	6	1	1	1
1335	Microbacterium~phage~Metamorphoo	Caudovirales	Siphoviridae	Metamorphoovirus	162_0	Clustered	6	VC_162_0	6	0.8103	1	0.8103	2	1	1	1
1336	Microbacterium~phage~Neferthena	Caudovirales	Siphoviridae	Neferthenavirus	401_0	Clustered	8	VC_401_0	8	0.9973	0.99922	0.9966	6	1	1	1
1337	Microbacterium~phage~OneinaGillian	Caudovirales	Siphoviridae	Gillianvirus	161_0	Clustered	3	VC_161_0	3	0.8028	0.996918	0.8003	2	1	1	1
1338	Microbacterium~phage~Paschalis	Caudovirales	Siphoviridae	Quhwahvirus	162_0	Clustered	6	VC_162_0	6	0.8103	1	0.8103	2	1	1	1
1339	Microbacterium~phage~Phedro	Caudovirales	Podoviridae	Unassigned	400_0	Clustered	7	VC_400_0	7	1	1	1	1	1	1	1
1340	Microbacterium~phage~Pikmin	Caudovirales	Siphoviridae	Pikminvirus	401_0	Clustered	8	VC_401_0	8	0.9973	0.99922	0.9966	6	1	1	1
1341	Microbacterium~phage~Quhwah	Caudovirales	Siphoviridae	Quhwahvirus	162_0	Clustered	6	VC_162_0	6	0.8103	1	0.8103	2	1	1	1
1342	Microbacterium~phage~RobsFeet	Caudovirales	Siphoviridae	Metamorphoovirus	162_0	Clustered	6	VC_162_0	6	0.8103	1	0.8103	2	1	1	1
1343	Microbacterium~phage~Schubert	Caudovirales	Siphoviridae	Schubertvirus	401_0	Clustered	8	VC_401_0	8	0.9973	0.99922	0.9966	6	1	1	1
1344	Microbacterium~phage~Squash	Caudovirales	Siphoviridae	Squashvirus	161_0	Clustered	3	VC_161_0	3	0.8028	0.996918	0.8003	2	1	1	1
1345	Microbacterium~phage~TinyTimothy	Caudovirales	Podoviridae	Unassigned	400_0	Clustered	7	VC_400_0	7	1	1	1	1	1	1	1
1346	Microbacterium~phage~Zeta1847	Caudovirales	Siphoviridae	Zetavirus	148_0	Clustered	4	VC_148_0	4	0.5924	0.999976	0.5924	4	1	1	1
1347	Microbacterium~phage~vB_MoxS-ISF9	Caudovirales	Siphoviridae	Unassigned	147_0	Clustered	3	VC_147_0	3	0.6044	0.990548	0.5987	3	1	1	1
1348	Microcystis~phage~MaMV-DC	Caudovirales	Myoviridae	Unassigned	402_0	Clustered	2	VC_402_0	2	1	1	1	1	1	1	1
1349	Microcystis~virus~Ma-LMM01	Caudovirales	Myoviridae	Unassigned	402_0	Clustered	2	VC_402_0	2	1	1	1	1	1	1	1
1350	Morganella~phage~MmP1	Caudovirales	Autographiviridae	Minipunavirus	279_0	Clustered	58	VC_279_0	58	0.7528	1	0.7528	10	2	1	1
1351	Morganella~phage~vB_MmoP_MP2	Caudovirales	Autographiviridae	Minipunavirus	279_0	Clustered	58	VC_279_0	58	0.7528	1	0.7528	10	2	1	1
1352	Mycobacterium~phage~20ES	Caudovirales	Siphoviridae	Fromanvirus	369_2	Clustered	28	VC_369_2	28	0.4493	1	0.4493	2	1	1	0.8942
1353	Mycobacterium~phage~32HC	Caudovirales	Siphoviridae	Trigintaduovirus	295_0	Clustered	2	VC_295_0	2	0.0829	0.953873	0.0791	2	1	1	1
1354	Mycobacterium~phage~40AC	Caudovirales	Siphoviridae	Fromanvirus	369_1	Clustered	12	VC_369_1	12	0.2091	1	0.2091	2	1	1	0.9848
1355	Mycobacterium~phage~Abrogate	Caudovirales	Siphoviridae	Fromanvirus	403_0	Clustered	55	VC_403_0	55	0.9978	1	0.9978	2	1	1	1
1356	Mycobacterium~phage~Adzzy	Caudovirales	Siphoviridae	Fromanvirus	369_2	Clustered	28	VC_369_2	28	0.4493	1	0.4493	2	1	1	0.8942
1357	Mycobacterium~phage~Aeneas	Caudovirales	Siphoviridae	Fromanvirus	403_0	Clustered	55	VC_403_0	55	0.9978	1	0.9978	2	1	1	1
1358	Mycobacterium~phage~Alice	Caudovirales	Myoviridae	Bxz1virus	404_0	Clustered	21	VC_404_0	21	0.9244	1	0.9244	2	1	1	1
1359	Mycobacterium~phage~Alsfro	Caudovirales	Siphoviridae	Fromanvirus	403_0	Clustered	55	VC_403_0	55	0.9978	1	0.9978	2	1	1	1
1360	Mycobacterium~phage~Alvin	Caudovirales	Siphoviridae	Fromanvirus	403_0	Clustered	55	VC_403_0	55	0.9978	1	0.9978	2	1	1	1
1361	Mycobacterium~phage~Angel	Caudovirales	Siphoviridae	Liefievirus	373_0	Clustered	9	VC_373_0	9	0.5299	1	0.5299	1	1	1	1
1362	Mycobacterium~phage~AnnaL29	Caudovirales	Siphoviridae	Fromanvirus	369_2	Clustered	28	VC_369_2	28	0.4493	1	0.4493	2	1	1	0.8942
1363	Mycobacterium~phage~Anubis	Caudovirales	Siphoviridae	Fromanvirus	370_0	Clustered	11	VC_370_0	11	0.2564	1	0.2564	2	1	1	1
1364	Mycobacterium~phage~Apizium	Caudovirales	Siphoviridae	Pg1virus	60_0	Clustered	21	VC_60_0	21	0.5443	1	0.5443	2	1	1	1
1365	Mycobacterium~phage~ArcherNM	Caudovirales	Siphoviridae	Fromanvirus	369_2	Clustered	28	VC_369_2	28	0.4493	1	0.4493	2	1	1	0.8942
1366	Mycobacterium~phage~ArcherS7	Caudovirales	Myoviridae	Bxz1virus	404_0	Clustered	21	VC_404_0	21	0.9244	1	0.9244	2	1	1	1
1367	Mycobacterium~phage~Archie	Caudovirales	Siphoviridae	Bronvirus	405_0	Clustered	10	VC_405_0	10	0.8068	1	0.8068	1	1	1	0.9556
1368	Mycobacterium~phage~Ariel	Caudovirales	Siphoviridae	Omegavirus	362_3	Clustered	3	VC_362_3	3	0.0904	0.997234	0.0902	1	1	1	1
1369	Mycobacterium~phage~Artemis2UCLA	Caudovirales	Siphoviridae	Fromanvirus	369_1	Clustered	12	VC_369_1	12	0.2091	1	0.2091	2	1	1	0.9848
1370	Mycobacterium~phage~Astraea	Caudovirales	Myoviridae	Bxz1virus	404_0	Clustered	21	VC_404_0	21	0.9244	1	0.9244	2	1	1	1
1371	Mycobacterium~phage~BTCU-1	Caudovirales	Siphoviridae	Fromanvirus	370_0	Clustered	11	VC_370_0	11	0.2564	1	0.2564	2	1	1	1
1372	Mycobacterium~phage~Bactobuster	Caudovirales	Siphoviridae	Fromanvirus	369_2	Clustered	28	VC_369_2	28	0.4493	1	0.4493	2	1	1	0.8942
1373	Mycobacterium~phage~Badfish	Caudovirales	Siphoviridae	Pg1virus	60_0	Clustered	21	VC_60_0	21	0.5443	1	0.5443	2	1	1	1
1374	Mycobacterium~phage~Barnyard	Caudovirales	Siphoviridae	Barnyardvirus	366_0	Clustered	2	VC_366_0	2	0.14	0.952015	0.1333	1	1	1	1
1375	Mycobacterium~phage~BarrelRoll	Caudovirales	Siphoviridae	Timquatrovirus	359_1	Clustered	16	VC_359_1	16	0.5944	1	0.5944	2	1	1	0.8833
1376	Mycobacterium~phage~Barriga	Caudovirales	Siphoviridae	Fromanvirus	403_0	Clustered	55	VC_403_0	55	0.9978	1	0.9978	2	1	1	1
1377	Mycobacterium~phage~BellusTerra	Caudovirales	Siphoviridae	Fromanvirus	370_1	Clustered	19	VC_370_1	19	0.3983	1	0.3983	2	1	1	0.883
1378	Mycobacterium~phage~Bernal13	Caudovirales	Siphoviridae	Bernal13virus	358_0	Clustered/Singleton	1	VC_358_0	1	0	1	0	1	1	1	1
1379	Mycobacterium~phage~BigNuz	Caudovirales	Siphoviridae	Bignuzvirus	355_0	Clustered	8	VC_355_0	8	0.5127	1	0.5127	3	1	1	1
1380	Mycobacterium~phage~Bipolar	Caudovirales	Siphoviridae	Cheoctovirus	352_10	Clustered	2	VC_352_10	2	0.0124	0.954928	0.0119	2	1	1	1
1381	Mycobacterium~phage~Blue7	Caudovirales	Siphoviridae	Fromanvirus	369_1	Clustered	12	VC_369_1	12	0.2091	1	0.2091	2	1	1	0.9848
1382	Mycobacterium~phage~Bobi	Caudovirales	Siphoviridae	Cheoctovirus	352_7	Clustered	4	VC_352_7	4	0.0317	0.999843	0.0317	2	1	1	0.8333
1383	Mycobacterium~phage~Bongo	Caudovirales	Siphoviridae	Bongovirus	374_0	Clustered	3	VC_374_0	3	0.5444	0.997602	0.5431	2	1	1	1
1384	Mycobacterium~phage~Breeniome	Caudovirales	Myoviridae	Bxz1virus	404_0	Clustered	21	VC_404_0	21	0.9244	1	0.9244	2	1	1	1
1385	Mycobacterium~phage~Brocalys	Caudovirales	Siphoviridae	Cheoctovirus	352_14	Clustered	16	VC_352_14	16	0.1737	1	0.1737	2	1	1	0.75
1386	Mycobacterium~phage~Bruin	Caudovirales	Siphoviridae	Kostyavirus	406_0	Clustered	25	VC_406_0	25	0.9616	1	0.9616	2	1	1	1
1387	Mycobacterium~phage~Brusacoram	Caudovirales	Siphoviridae	Fishburnevirus	355_0	Clustered	8	VC_355_0	8	0.5127	1	0.5127	3	1	1	1
1388	Mycobacterium~phage~Butters	Caudovirales	Siphoviridae	Buttersvirus	142_0	Clustered	10	VC_142_0	10	0.4955	1	0.4955	3	1	1	1
1389	Mycobacterium~phage~BuzzLyseyear	Caudovirales	Siphoviridae	Cheoctovirus	352_8	Clustered	4	VC_352_8	4	0.0391	0.999986	0.0391	2	1	1	1
1390	Mycobacterium~phage~Bxz1	Caudovirales	Myoviridae	Bxz1virus	404_0	Clustered	21	VC_404_0	21	0.9244	1	0.9244	2	1	1	1
1391	Mycobacterium~phage~CASbig	Caudovirales	Siphoviridae	Fromanvirus	403_0	Clustered	55	VC_403_0	55	0.9978	1	0.9978	2	1	1	1
1392	Mycobacterium~phage~CRB1	Caudovirales	Siphoviridae	Fromanvirus	369_2	Clustered	28	VC_369_2	28	0.4493	1	0.4493	2	1	1	0.8942
1393	Mycobacterium~phage~Cabrinians	Caudovirales	Siphoviridae	Cheoctovirus	352_14	Clustered	16	VC_352_14	16	0.1737	1	0.1737	2	1	1	0.75
1394	Mycobacterium~phage~Cali	Caudovirales	Myoviridae	Bxz1virus	404_0	Clustered	21	VC_404_0	21	0.9244	1	0.9244	2	1	1	1
1395	Mycobacterium~phage~Cambiare	Caudovirales	Siphoviridae	Liefievirus	373_0	Clustered	9	VC_373_0	9	0.5299	1	0.5299	1	1	1	1
1396	Mycobacterium~phage~CaptainTrips	Caudovirales	Siphoviridae	Cheoctovirus	352_13	Clustered	19	VC_352_13	19	0.2164	1	0.2164	2	1	1	0.7778
1397	Mycobacterium~phage~Carcharodon	Caudovirales	Siphoviridae	Charlievirus	142_0	Clustered	10	VC_142_0	10	0.4955	1	0.4955	3	1	1	1
1398	Mycobacterium~phage~Catalina	Caudovirales	Siphoviridae	Fromanvirus	369_0	Clustered	4	VC_369_0	4	0.0758	0.999987	0.0758	2	1	1	1
1399	Mycobacterium~phage~Catdawg	Caudovirales	Siphoviridae	Corndogvirus	407_0	Clustered	4	VC_407_0	4	0.5334	0.999986	0.5334	1	1	1	1
1400	Mycobacterium~phage~Catera	Caudovirales	Myoviridae	Bxz1virus	404_0	Clustered	21	VC_404_0	21	0.9244	1	0.9244	2	1	1	1
1401	Mycobacterium~phage~Cerasum	Caudovirales	Siphoviridae	Cheoctovirus	352_0	Clustered	2	VC_352_0	2	0.0211	0.956446	0.0202	1	1	1	1
1402	Mycobacterium~phage~Chadwick	Caudovirales	Siphoviridae	Fromanvirus	371_1	Clustered	11	VC_371_1	11	0.3463	1	0.3463	2	1	1	1
1403	Mycobacterium~phage~Charlie	Caudovirales	Siphoviridae	Charlievirus	142_0	Clustered	10	VC_142_0	10	0.4955	1	0.4955	3	1	1	1
1404	Mycobacterium~phage~Cheetobro	Caudovirales	Siphoviridae	Timquatrovirus	359_0	Clustered	2	VC_359_0	2	0.0647	0.95425	0.0617	2	1	1	1
1405	Mycobacterium~phage~Chy4	Caudovirales	Siphoviridae	Fromanvirus	369_2	Clustered	28	VC_369_2	28	0.4493	1	0.4493	2	1	1	0.8942
1406	Mycobacterium~phage~Chy5	Caudovirales	Siphoviridae	Fromanvirus	369_2	Clustered	28	VC_369_2	28	0.4493	1	0.4493	2	1	1	0.8942
1407	Mycobacterium~phage~CloudWang3	Caudovirales	Siphoviridae	Fromanvirus	369_1	Clustered	12	VC_369_1	12	0.2091	1	0.2091	2	1	1	0.9848
1408	Mycobacterium~phage~Colbert	Caudovirales	Siphoviridae	Pg1virus	60_0	Clustered	21	VC_60_0	21	0.5443	1	0.5443	2	1	1	1
1409	Mycobacterium~phage~Conspiracy	Caudovirales	Siphoviridae	Fromanvirus	371_1	Clustered	11	VC_371_1	11	0.3463	1	0.3463	2	1	1	1
1410	Mycobacterium~phage~Contagion	Caudovirales	Siphoviridae	Kostyavirus	406_0	Clustered	25	VC_406_0	25	0.9616	1	0.9616	2	1	1	1
1411	Mycobacterium~phage~Cornie	Caudovirales	Siphoviridae	Cheoctovirus	352_5	Clustered/Singleton	1	VC_352_5	1	0	1	0	1	1	1	1
1412	Mycobacterium~phage~Crossroads	Caudovirales	Siphoviridae	Bronvirus	405_0	Clustered	10	VC_405_0	10	0.8068	1	0.8068	1	1	1	0.9556
1413	Mycobacterium~phage~Cuke	Caudovirales	Siphoviridae	Unassigned	301_1	Clustered	3	VC_301_1	3	0.1885	0.998231	0.1881	1	1	1	1
1414	Mycobacterium~phage~DD5	Caudovirales	Siphoviridae	Fromanvirus	403_0	Clustered	55	VC_403_0	55	0.9978	1	0.9978	2	1	1	1
1415	Mycobacterium~phage~Daenerys	Caudovirales	Siphoviridae	Cheoctovirus	352_14	Clustered	16	VC_352_14	16	0.1737	1	0.1737	2	1	1	0.75
1416	Mycobacterium~phage~Damien	Caudovirales	Siphoviridae	Unassigned	366_1	Clustered	5	VC_366_1	5	0.3655	1	0.3655	3	1	1	0.8
1417	Mycobacterium~phage~Dandelion	Caudovirales	Myoviridae	Bxz1virus	404_0	Clustered	21	VC_404_0	21	0.9244	1	0.9244	2	1	1	1
1418	Mycobacterium~phage~Dante	Caudovirales	Siphoviridae	Cheoctovirus	352_14	Clustered	16	VC_352_14	16	0.1737	1	0.1737	2	1	1	0.75
1419	Mycobacterium~phage~Donovan	Caudovirales	Siphoviridae	Fishburnevirus	355_0	Clustered	8	VC_355_0	8	0.5127	1	0.5127	3	1	1	1
1420	Mycobacterium~phage~DrDrey	Caudovirales	Siphoviridae	Kostyavirus	406_0	Clustered	25	VC_406_0	25	0.9616	1	0.9616	2	1	1	1
1421	Mycobacterium~phage~DrLupo	Caudovirales	Siphoviridae	Barnyardvirus	366_0	Clustered	2	VC_366_0	2	0.14	0.952015	0.1333	1	1	1	1
1422	Mycobacterium~phage~Dreamboat	Caudovirales	Siphoviridae	Fromanvirus	403_0	Clustered	55	VC_403_0	55	0.9978	1	0.9978	2	1	1	1
1423	Mycobacterium~phage~Dumbo	Caudovirales	Siphoviridae	Kostyavirus	406_0	Clustered	25	VC_406_0	25	0.9616	1	0.9616	2	1	1	1
1424	Mycobacterium~phage~Dusk	Caudovirales	Siphoviridae	Kostyavirus	406_0	Clustered	25	VC_406_0	25	0.9616	1	0.9616	2	1	1	1
1425	Mycobacterium~phage~Dylan	Caudovirales	Siphoviridae	Corndogvirus	407_0	Clustered	4	VC_407_0	4	0.5334	0.999986	0.5334	1	1	1	1
1426	Mycobacterium~phage~ET08	Caudovirales	Myoviridae	Bxz1virus	404_0	Clustered	21	VC_404_0	21	0.9244	1	0.9244	2	1	1	1
1427	Mycobacterium~phage~EagleEye	Caudovirales	Siphoviridae	Fromanvirus	369_1	Clustered	12	VC_369_1	12	0.2091	1	0.2091	2	1	1	0.9848
1428	Mycobacterium~phage~Echild	Caudovirales	Siphoviridae	Fromanvirus	369_2	Clustered	28	VC_369_2	28	0.4493	1	0.4493	2	1	1	0.8942
1429	Mycobacterium~phage~Edtherson	Caudovirales	Siphoviridae	Fromanvirus	403_0	Clustered	55	VC_403_0	55	0.9978	1	0.9978	2	1	1	1
1430	Mycobacterium~phage~Enkosi	Caudovirales	Siphoviridae	Timquatrovirus	359_1	Clustered	16	VC_359_1	16	0.5944	1	0.5944	2	1	1	0.8833
1431	Mycobacterium~phage~Equemioh13	Caudovirales	Siphoviridae	Fromanvirus	369_2	Clustered	28	VC_369_2	28	0.4493	1	0.4493	2	1	1	0.8942
1432	Mycobacterium~phage~Eremos	Caudovirales	Siphoviridae	Pg1virus	60_0	Clustered	21	VC_60_0	21	0.5443	1	0.5443	2	1	1	1
1433	Mycobacterium~phage~Estave1	Caudovirales	Siphoviridae	Cheoctovirus	352_1	Clustered/Singleton	1	VC_352_1	1	0	1	0	1	1	1	1
1434	Mycobacterium~phage~EvilGenius	Caudovirales	Siphoviridae	Fromanvirus	369_2	Clustered	28	VC_369_2	28	0.4493	1	0.4493	2	1	1	0.8942
1435	Mycobacterium~phage~FF47	Caudovirales	Siphoviridae	Ff47virus	363_0	Clustered	2	VC_363_0	2	0.2529	0.954485	0.2414	1	1	1	1
1436	Mycobacterium~phage~First	Caudovirales	Siphoviridae	Fromanvirus	369_2	Clustered	28	VC_369_2	28	0.4493	1	0.4493	2	1	1	0.8942
1437	Mycobacterium~phage~Fishburne	Caudovirales	Siphoviridae	Fishburnevirus	355_0	Clustered	8	VC_355_0	8	0.5127	1	0.5127	3	1	1	1
1438	Mycobacterium~phage~FlagStaff	Caudovirales	Siphoviridae	Liefievirus	373_0	Clustered	9	VC_373_0	9	0.5299	1	0.5299	1	1	1	1
1439	Mycobacterium~phage~Florinda	Caudovirales	Siphoviridae	Cheoctovirus	352_11	Clustered	2	VC_352_11	2	0.0171	0.956578	0.0164	1	1	1	1
1440	Mycobacterium~phage~Fowlmouth	Caudovirales	Siphoviridae	Unassigned	301_1	Clustered	3	VC_301_1	3	0.1885	0.998231	0.1881	1	1	1	1
1441	Mycobacterium~phage~Fredward	Caudovirales	Siphoviridae	Fromanvirus	371_0	Clustered	4	VC_371_0	4	0.1214	0.999987	0.1214	2	1	1	1
1442	Mycobacterium~phage~Gardann	Caudovirales	Siphoviridae	Bronvirus	405_0	Clustered	10	VC_405_0	10	0.8068	1	0.8068	1	1	1	0.9556
1443	Mycobacterium~phage~Giles	Caudovirales	Siphoviridae	Gilesvirus	295_0	Clustered	2	VC_295_0	2	0.0829	0.953873	0.0791	2	1	1	1
1444	Mycobacterium~phage~Gizmo	Caudovirales	Myoviridae	Bxz1virus	404_0	Clustered	21	VC_404_0	21	0.9244	1	0.9244	2	1	1	1
1445	Mycobacterium~phage~Goku	Caudovirales	Siphoviridae	Kostyavirus	406_0	Clustered	25	VC_406_0	25	0.9616	1	0.9616	2	1	1	1
1446	Mycobacterium~phage~Gompeii16	Caudovirales	Siphoviridae	Fromanvirus	403_0	Clustered	55	VC_403_0	55	0.9978	1	0.9978	2	1	1	1
1447	Mycobacterium~phage~Graduation	Caudovirales	Siphoviridae	Fromanvirus	403_0	Clustered	55	VC_403_0	55	0.9978	1	0.9978	2	1	1	1
1448	Mycobacterium~phage~Gumball	Caudovirales	Siphoviridae	Plotvirus	304_0	Clustered	5	VC_304_0	5	0.3857	1	0.3857	3	1	1	1
1449	Mycobacterium~phage~HINdeR	Caudovirales	Siphoviridae	Fromanvirus	370_1	Clustered	19	VC_370_1	19	0.3983	1	0.3983	2	1	1	0.883
1450	Mycobacterium~phage~Hades	Caudovirales	Siphoviridae	Cheoctovirus	352_13	Clustered	19	VC_352_13	19	0.2164	1	0.2164	2	1	1	0.7778
1451	Mycobacterium~phage~Hamulus	Caudovirales	Siphoviridae	Cheoctovirus	352_13	Clustered	19	VC_352_13	19	0.2164	1	0.2164	2	1	1	0.7778
1452	Mycobacterium~phage~HanShotFirst	Caudovirales	Siphoviridae	Fromanvirus	403_0	Clustered	55	VC_403_0	55	0.9978	1	0.9978	2	1	1	1
1453	Mycobacterium~phage~Hawkeye	Caudovirales	Siphoviridae	Hawkeyevirus	304_0	Clustered	5	VC_304_0	5	0.3857	1	0.3857	3	1	1	1
1454	Mycobacterium~phage~HufflyPuff	Caudovirales	Siphoviridae	Kostyavirus	406_0	Clustered	25	VC_406_0	25	0.9616	1	0.9616	2	1	1	1
1455	Mycobacterium~phage~HyRo	Caudovirales	Myoviridae	Bxz1virus	404_0	Clustered	21	VC_404_0	21	0.9244	1	0.9244	2	1	1	1
1456	Mycobacterium~phage~Indlulamithi	Caudovirales	Siphoviridae	Unassigned	301_1	Clustered	3	VC_301_1	3	0.1885	0.998231	0.1881	1	1	1	1
1457	Mycobacterium~phage~Inventum	Caudovirales	Siphoviridae	Cheoctovirus	352_14	Clustered	16	VC_352_14	16	0.1737	1	0.1737	2	1	1	0.75
1458	Mycobacterium~phage~Iracema64	Caudovirales	Siphoviridae	Fromanvirus	370_1	Clustered	19	VC_370_1	19	0.3983	1	0.3983	2	1	1	0.883
1459	Mycobacterium~phage~JacAttac	Caudovirales	Siphoviridae	Pg1virus	60_0	Clustered	21	VC_60_0	21	0.5443	1	0.5443	2	1	1	1
1460	Mycobacterium~phage~Jebeks	Caudovirales	Siphoviridae	Fishburnevirus	355_0	Clustered	8	VC_355_0	8	0.5127	1	0.5127	3	1	1	1
1461	Mycobacterium~phage~Job42	Caudovirales	Siphoviridae	Cheoctovirus	352_8	Clustered	4	VC_352_8	4	0.0391	0.999986	0.0391	2	1	1	1
1462	Mycobacterium~phage~Jobu08	Caudovirales	Siphoviridae	Fromanvirus	370_0	Clustered	11	VC_370_0	11	0.2564	1	0.2564	2	1	1	1
1463	Mycobacterium~phage~Jolie2	Caudovirales	Siphoviridae	Liefievirus	373_0	Clustered	9	VC_373_0	9	0.5299	1	0.5299	1	1	1	1
1464	Mycobacterium~phage~Jovo	Caudovirales	Siphoviridae	Fromanvirus	371_1	Clustered	11	VC_371_1	11	0.3463	1	0.3463	2	1	1	1
1465	Mycobacterium~phage~Kampy	Caudovirales	Siphoviridae	Fromanvirus	370_1	Clustered	19	VC_370_1	19	0.3983	1	0.3983	2	1	1	0.883
1466	Mycobacterium~phage~Keshu	Caudovirales	Siphoviridae	Timquatrovirus	359_1	Clustered	16	VC_359_1	16	0.5944	1	0.5944	2	1	1	0.8833
1467	Mycobacterium~phage~Kikipoo	Caudovirales	Siphoviridae	Pg1virus	60_0	Clustered	21	VC_60_0	21	0.5443	1	0.5443	2	1	1	1
1468	Mycobacterium~phage~Kimberlium	Caudovirales	Siphoviridae	Cheoctovirus	352_7	Clustered	4	VC_352_7	4	0.0317	0.999843	0.0317	2	1	1	0.8333
1469	Mycobacterium~phage~Konstantine	Caudovirales	Siphoviridae	Barnyardvirus	366_1	Clustered	5	VC_366_1	5	0.3655	1	0.3655	3	1	1	0.8
1470	Mycobacterium~phage~LadyBird	Caudovirales	Siphoviridae	Fromanvirus	369_2	Clustered	28	VC_369_2	28	0.4493	1	0.4493	2	1	1	0.8942
1471	Mycobacterium~phage~Lamina13	Caudovirales	Siphoviridae	Fromanvirus	403_0	Clustered	55	VC_403_0	55	0.9978	1	0.9978	2	1	1	1
1472	Mycobacterium~phage~Larenn	Caudovirales	Siphoviridae	Fromanvirus	369_2	Clustered	28	VC_369_2	28	0.4493	1	0.4493	2	1	1	0.8942
1473	Mycobacterium~phage~Leo	Caudovirales	Siphoviridae	Liefievirus	373_0	Clustered	9	VC_373_0	9	0.5299	1	0.5299	1	1	1	1
1474	Mycobacterium~phage~Lilac	Caudovirales	Siphoviridae	Kostyavirus	406_0	Clustered	25	VC_406_0	25	0.9616	1	0.9616	2	1	1	1
1475	Mycobacterium~phage~LinStu	Caudovirales	Myoviridae	Bxz1virus	404_0	Clustered	21	VC_404_0	21	0.9244	1	0.9244	2	1	1	1
1476	Mycobacterium~phage~LittleCherry	Caudovirales	Siphoviridae	Fromanvirus	371_1	Clustered	11	VC_371_1	11	0.3463	1	0.3463	2	1	1	1
1477	Mycobacterium~phage~Llama	Caudovirales	Siphoviridae	Cheoctovirus	352_12	Clustered	2	VC_352_12	2	0.0113	0.956514	0.0108	2	1	1	1
1478	Mycobacterium~phage~Llij	Caudovirales	Siphoviridae	Che8virus	352_14	Clustered	16	VC_352_14	16	0.1737	1	0.1737	2	1	1	0.75
1479	Mycobacterium~phage~Lolly9	Caudovirales	Siphoviridae	Bronvirus	405_0	Clustered	10	VC_405_0	10	0.8068	1	0.8068	1	1	1	0.9556
1480	Mycobacterium~phage~Loser	Caudovirales	Siphoviridae	Fromanvirus	369_2	Clustered	28	VC_369_2	28	0.4493	1	0.4493	2	1	1	0.8942
1481	Mycobacterium~phage~Luchador	Caudovirales	Siphoviridae	Fromanvirus	369_2	Clustered	28	VC_369_2	28	0.4493	1	0.4493	2	1	1	0.8942
1482	Mycobacterium~phage~Lukilu	Caudovirales	Myoviridae	Bixzunavirus	404_0	Clustered	21	VC_404_0	21	0.9244	1	0.9244	2	1	1	1
1483	Mycobacterium~phage~MOOREtheMARYer	Caudovirales	Siphoviridae	Liefievirus	373_0	Clustered	9	VC_373_0	9	0.5299	1	0.5299	1	1	1	1
1484	Mycobacterium~phage~Makemake	Caudovirales	Siphoviridae	Fromanvirus	403_0	Clustered	55	VC_403_0	55	0.9978	1	0.9978	2	1	1	1
1485	Mycobacterium~phage~Malithi	Caudovirales	Siphoviridae	Fishburnevirus	355_0	Clustered	8	VC_355_0	8	0.5127	1	0.5127	3	1	1	1
1486	Mycobacterium~phage~Manad	Caudovirales	Siphoviridae	Pg1virus	60_0	Clustered	21	VC_60_0	21	0.5443	1	0.5443	2	1	1	1
1487	Mycobacterium~phage~MarQuardt	Caudovirales	Siphoviridae	Fromanvirus	370_0	Clustered	11	VC_370_0	11	0.2564	1	0.2564	2	1	1	1
1488	Mycobacterium~phage~Marvin	Caudovirales	Siphoviridae	Marvinvirus	353_0	Clustered	2	VC_353_0	2	0.8191	0.944789	0.7739	1	1	1	1
1489	Mycobacterium~phage~MiaZeal	Caudovirales	Siphoviridae	Omegavirus	362_3	Clustered	3	VC_362_3	3	0.0904	0.997234	0.0902	1	1	1	1
1490	Mycobacterium~phage~MichelleMyBell	Caudovirales	Siphoviridae	Buttersvirus	142_0	Clustered	10	VC_142_0	10	0.4955	1	0.4955	3	1	1	1
1491	Mycobacterium~phage~Milly	Caudovirales	Siphoviridae	Timquatrovirus	359_1	Clustered	16	VC_359_1	16	0.5944	1	0.5944	2	1	1	0.8833
1492	Mycobacterium~phage~Mindy	Caudovirales	Siphoviridae	Kostyavirus	406_0	Clustered	25	VC_406_0	25	0.9616	1	0.9616	2	1	1	1
1493	Mycobacterium~phage~Minerva	Caudovirales	Siphoviridae	Omegavirus	362_0	Clustered	4	VC_362_0	4	0.1412	0.999948	0.1412	1	1	1	1
1494	Mycobacterium~phage~MoMoMixon	Caudovirales	Myoviridae	Bxz1virus	404_0	Clustered	21	VC_404_0	21	0.9244	1	0.9244	2	1	1	1
1495	Mycobacterium~phage~MosMoris	Caudovirales	Siphoviridae	Marvinvirus	353_0	Clustered	2	VC_353_0	2	0.8191	0.944789	0.7739	1	1	1	1
1496	Mycobacterium~phage~Muddy	Caudovirales	Siphoviridae	Ff47virus	363_0	Clustered	2	VC_363_0	2	0.2529	0.954485	0.2414	1	1	1	1
1497	Mycobacterium~phage~Mufasa	Caudovirales	Siphoviridae	Timquatrovirus	359_1	Clustered	16	VC_359_1	16	0.5944	1	0.5944	2	1	1	0.8833
1498	Mycobacterium~phage~Mulciber	Caudovirales	Siphoviridae	Fromanvirus	369_2	Clustered	28	VC_369_2	28	0.4493	1	0.4493	2	1	1	0.8942
1499	Mycobacterium~phage~Murphy	Caudovirales	Siphoviridae	Kostyavirus	406_0	Clustered	25	VC_406_0	25	0.9616	1	0.9616	2	1	1	1
1500	Mycobacterium~phage~Murucutumbu	Caudovirales	Siphoviridae	Timquatrovirus	359_1	Clustered	16	VC_359_1	16	0.5944	1	0.5944	2	1	1	0.8833
1501	Mycobacterium~phage~Nala	Caudovirales	Siphoviridae	Kostyavirus	406_0	Clustered	25	VC_406_0	25	0.9616	1	0.9616	2	1	1	1
1502	Mycobacterium~phage~Nappy	Caudovirales	Myoviridae	Bxz1virus	404_0	Clustered	21	VC_404_0	21	0.9244	1	0.9244	2	1	1	1
1503	Mycobacterium~phage~NelitzaMV	Caudovirales	Siphoviridae	Kostyavirus	406_0	Clustered	25	VC_406_0	25	0.9616	1	0.9616	2	1	1	1
1504	Mycobacterium~phage~Nerujay	Caudovirales	Siphoviridae	Fromanvirus	403_0	Clustered	55	VC_403_0	55	0.9978	1	0.9978	2	1	1	1
1505	Mycobacterium~phage~Newman	Caudovirales	Siphoviridae	Pg1virus	60_0	Clustered	21	VC_60_0	21	0.5443	1	0.5443	2	1	1	1
1506	Mycobacterium~phage~Nhonho	Caudovirales	Siphoviridae	Fromanvirus	403_0	Clustered	55	VC_403_0	55	0.9978	1	0.9978	2	1	1	1
1507	Mycobacterium~phage~Nyxis	Caudovirales	Siphoviridae	Fromanvirus	370_1	Clustered	19	VC_370_1	19	0.3983	1	0.3983	2	1	1	0.883
1508	Mycobacterium~phage~OSmaximus	Caudovirales	Siphoviridae	Pg1virus	60_0	Clustered	21	VC_60_0	21	0.5443	1	0.5443	2	1	1	1
1509	Mycobacterium~phage~Oaker	Caudovirales	Siphoviridae	Unassigned	366_1	Clustered	5	VC_366_1	5	0.3655	1	0.3655	3	1	1	0.8
1510	Mycobacterium~phage~Obama12	Caudovirales	Siphoviridae	L5virus	370_1	Clustered	19	VC_370_1	19	0.3983	1	0.3983	2	1	1	0.883
1511	Mycobacterium~phage~Oline	Caudovirales	Siphoviridae	Pg1virus	60_0	Clustered	21	VC_60_0	21	0.5443	1	0.5443	2	1	1	1
1512	Mycobacterium~phage~Orion	Caudovirales	Siphoviridae	Pg1virus	60_0	Clustered	21	VC_60_0	21	0.5443	1	0.5443	2	1	1	1
1513	Mycobacterium~phage~Ovechkin	Caudovirales	Siphoviridae	Cheoctovirus	352_13	Clustered	19	VC_352_13	19	0.2164	1	0.2164	2	1	1	0.7778
1514	Mycobacterium~phage~PBI1	Caudovirales	Siphoviridae	Pbi1virus	304_0	Clustered	5	VC_304_0	5	0.3857	1	0.3857	3	1	1	1
1515	Mycobacterium~phage~PG1	Caudovirales	Siphoviridae	Pg1virus	60_0	Clustered	21	VC_60_0	21	0.5443	1	0.5443	2	1	1	1
1516	Mycobacterium~phage~PLot	Caudovirales	Siphoviridae	Plotvirus	304_0	Clustered	5	VC_304_0	5	0.3857	1	0.3857	3	1	1	1
1517	Mycobacterium~phage~Panchino	Caudovirales	Siphoviridae	Redivirus	142_0	Clustered	10	VC_142_0	10	0.4955	1	0.4955	3	1	1	1
1518	Mycobacterium~phage~Papez	Caudovirales	Siphoviridae	Fromanvirus	403_0	Clustered	55	VC_403_0	55	0.9978	1	0.9978	2	1	1	1
1519	Mycobacterium~phage~Papyrus	Caudovirales	Siphoviridae	Send513virus	301_0	Clustered	2	VC_301_0	2	0.1439	0.952496	0.137	1	1	1	1
1520	Mycobacterium~phage~Pari	Caudovirales	Siphoviridae	Fromanvirus	403_0	Clustered	55	VC_403_0	55	0.9978	1	0.9978	2	1	1	1
1521	Mycobacterium~phage~Patience	Caudovirales	Siphoviridae	Patiencevirus	366_1	Clustered	5	VC_366_1	5	0.3655	1	0.3655	3	1	1	0.8
1522	Mycobacterium~phage~PattyP	Caudovirales	Siphoviridae	Fromanvirus	403_0	Clustered	55	VC_403_0	55	0.9978	1	0.9978	2	1	1	1
1523	Mycobacterium~phage~PegLeg	Caudovirales	Siphoviridae	Bongovirus	374_0	Clustered	3	VC_374_0	3	0.5444	0.997602	0.5431	2	1	1	1
1524	Mycobacterium~phage~Pepe	Caudovirales	Siphoviridae	Fromanvirus	403_0	Clustered	55	VC_403_0	55	0.9978	1	0.9978	2	1	1	1
1525	Mycobacterium~phage~Phantastic	Caudovirales	Siphoviridae	Fromanvirus	370_0	Clustered	11	VC_370_0	11	0.2564	1	0.2564	2	1	1	1
1526	Mycobacterium~phage~PhatBacter	Caudovirales	Siphoviridae	Kostyavirus	406_0	Clustered	25	VC_406_0	25	0.9616	1	0.9616	2	1	1	1
1527	Mycobacterium~phage~Phatniss	Caudovirales	Siphoviridae	Cheoctovirus	352_14	Clustered	16	VC_352_14	16	0.1737	1	0.1737	2	1	1	0.75
1528	Mycobacterium~phage~Phaux	Caudovirales	Siphoviridae	Kostyavirus	406_0	Clustered	25	VC_406_0	25	0.9616	1	0.9616	2	1	1	1
1529	Mycobacterium~phage~Phayonce	Caudovirales	Siphoviridae	Phayoncevirus	355_0	Clustered	8	VC_355_0	8	0.5127	1	0.5127	3	1	1	1
1530	Mycobacterium~phage~Phipps	Caudovirales	Siphoviridae	Pg1virus	60_0	Clustered	21	VC_60_0	21	0.5443	1	0.5443	2	1	1	1
1531	Mycobacterium~phage~Phlei	Caudovirales	Siphoviridae	Fromanvirus	369_1	Clustered	12	VC_369_1	12	0.2091	1	0.2091	2	1	1	0.9848
1532	Mycobacterium~phage~Phrann	Caudovirales	Siphoviridae	Redivirus	142_0	Clustered	10	VC_142_0	10	0.4955	1	0.4955	3	1	1	1
1533	Mycobacterium~phage~PhrostyMug	Caudovirales	Siphoviridae	Fromanvirus	403_0	Clustered	55	VC_403_0	55	0.9978	1	0.9978	2	1	1	1
1534	Mycobacterium~phage~Phrux	Caudovirales	Siphoviridae	Kostyavirus	406_0	Clustered	25	VC_406_0	25	0.9616	1	0.9616	2	1	1	1
1535	Mycobacterium~phage~Pinto	Caudovirales	Siphoviridae	Fromanvirus	403_0	Clustered	55	VC_403_0	55	0.9978	1	0.9978	2	1	1	1
1536	Mycobacterium~phage~Pioneer	Caudovirales	Siphoviridae	Fromanvirus	369_0	Clustered	4	VC_369_0	4	0.0758	0.999987	0.0758	2	1	1	1
1537	Mycobacterium~phage~Pipsqueaks	Caudovirales	Siphoviridae	Charlievirus	142_0	Clustered	10	VC_142_0	10	0.4955	1	0.4955	3	1	1	1
1538	Mycobacterium~phage~Piro94	Caudovirales	Siphoviridae	Fromanvirus	369_2	Clustered	28	VC_369_2	28	0.4493	1	0.4493	2	1	1	0.8942
1539	Mycobacterium~phage~Pleione	Caudovirales	Myoviridae	Bxz1virus	404_0	Clustered	21	VC_404_0	21	0.9244	1	0.9244	2	1	1	1
1540	Mycobacterium~phage~PopTart	Caudovirales	Siphoviridae	Cheoctovirus	352_13	Clustered	19	VC_352_13	19	0.2164	1	0.2164	2	1	1	0.7778
1541	Mycobacterium~phage~Pops	Caudovirales	Siphoviridae	Pg1virus	60_0	Clustered	21	VC_60_0	21	0.5443	1	0.5443	2	1	1	1
1542	Mycobacterium~phage~Predator	Caudovirales	Siphoviridae	Barnyardvirus	366_1	Clustered	5	VC_366_1	5	0.3655	1	0.3655	3	1	1	0.8
1543	Mycobacterium~phage~Quico	Caudovirales	Siphoviridae	Cheoctovirus	352_11	Clustered	2	VC_352_11	2	0.0171	0.956578	0.0164	1	1	1	1
1544	Mycobacterium~phage~Quink	Caudovirales	Siphoviridae	Kostyavirus	406_0	Clustered	25	VC_406_0	25	0.9616	1	0.9616	2	1	1	1
1545	Mycobacterium~phage~RedRock	Caudovirales	Siphoviridae	L5virus	369_2	Clustered	28	VC_369_2	28	0.4493	1	0.4493	2	1	1	0.8942
1546	Mycobacterium~phage~Redi	Caudovirales	Siphoviridae	Redivirus	142_0	Clustered	10	VC_142_0	10	0.4955	1	0.4955	3	1	1	1
1547	Mycobacterium~phage~Redno2	Caudovirales	Siphoviridae	Omegavirus	362_1	Clustered/Singleton	1	VC_362_1	1	0	1	0	1	1	1	1
1548	Mycobacterium~phage~Renaud18	Caudovirales	Siphoviridae	Cheoctovirus	352_2	Clustered/Singleton	1	VC_352_2	1	0	1	0	1	1	1	1
1549	Mycobacterium~phage~Rey	Caudovirales	Siphoviridae	Reyvirus	374_0	Clustered	3	VC_374_0	3	0.5444	0.997602	0.5431	2	1	1	1
1550	Mycobacterium~phage~RhynO	Caudovirales	Siphoviridae	Fromanvirus	370_1	Clustered	19	VC_370_1	19	0.3983	1	0.3983	2	1	1	0.883
1551	Mycobacterium~phage~RidgeCB	Caudovirales	Siphoviridae	L5virus	403_0	Clustered	55	VC_403_0	55	0.9978	1	0.9978	2	1	1	1
1552	Mycobacterium~phage~Rizal	Caudovirales	Myoviridae	Bxz1virus	404_0	Clustered	21	VC_404_0	21	0.9244	1	0.9244	2	1	1	1
1553	Mycobacterium~phage~Rockstar	Caudovirales	Siphoviridae	L5virus	370_0	Clustered	11	VC_370_0	11	0.2564	1	0.2564	2	1	1	1
1554	Mycobacterium~phage~Rufus	Caudovirales	Siphoviridae	Fromanvirus	403_0	Clustered	55	VC_403_0	55	0.9978	1	0.9978	2	1	1	1
1555	Mycobacterium~phage~SWU1	Caudovirales	Siphoviridae	L5virus	369_2	Clustered	28	VC_369_2	28	0.4493	1	0.4493	2	1	1	0.8942
1556	Mycobacterium~phage~Saal	Caudovirales	Siphoviridae	Cheoctovirus	352_14	Clustered	16	VC_352_14	16	0.1737	1	0.1737	2	1	1	0.75
1557	Mycobacterium~phage~SarFire	Caudovirales	Siphoviridae	Fromanvirus	403_0	Clustered	55	VC_403_0	55	0.9978	1	0.9978	2	1	1	1
1558	Mycobacterium~phage~ScottMcG	Caudovirales	Myoviridae	Bxz1virus	404_0	Clustered	21	VC_404_0	21	0.9244	1	0.9244	2	1	1	1
1559	Mycobacterium~phage~Seabiscuit	Caudovirales	Siphoviridae	Fromanvirus	403_0	Clustered	55	VC_403_0	55	0.9978	1	0.9978	2	1	1	1
1560	Mycobacterium~phage~Seagreen	Caudovirales	Siphoviridae	Cheoctovirus	352_7	Clustered	4	VC_352_7	4	0.0317	0.999843	0.0317	2	1	1	0.8333
1561	Mycobacterium~phage~Sebata	Caudovirales	Myoviridae	Bxz1virus	404_0	Clustered	21	VC_404_0	21	0.9244	1	0.9244	2	1	1	1
1562	Mycobacterium~phage~Send513	Caudovirales	Siphoviridae	Send513virus	301_0	Clustered	2	VC_301_0	2	0.1439	0.952496	0.137	1	1	1	1
1563	Mycobacterium~phage~Serenity	Caudovirales	Siphoviridae	Fromanvirus	369_2	Clustered	28	VC_369_2	28	0.4493	1	0.4493	2	1	1	0.8942
1564	Mycobacterium~phage~Severus	Caudovirales	Siphoviridae	Fromanvirus	370_1	Clustered	19	VC_370_1	19	0.3983	1	0.3983	2	1	1	0.883
1565	Mycobacterium~phage~Shauna1	Caudovirales	Siphoviridae	Che8virus	352_10	Clustered	2	VC_352_10	2	0.0124	0.954928	0.0119	2	1	1	1
1566	Mycobacterium~phage~ShedlockHolmes	Caudovirales	Siphoviridae	Timquatrovirus	359_1	Clustered	16	VC_359_1	16	0.5944	1	0.5944	2	1	1	0.8833
1567	Mycobacterium~phage~Sheen	Caudovirales	Siphoviridae	Fromanvirus	370_1	Clustered	19	VC_370_1	19	0.3983	1	0.3983	2	1	1	0.883
1568	Mycobacterium~phage~ShiLan	Caudovirales	Siphoviridae	Che8virus	352_14	Clustered	16	VC_352_14	16	0.1737	1	0.1737	2	1	1	0.75
1569	Mycobacterium~phage~ShiVal	Caudovirales	Siphoviridae	Pg1virus	60_0	Clustered	21	VC_60_0	21	0.5443	1	0.5443	2	1	1	1
1570	Mycobacterium~phage~Shipwreck	Caudovirales	Siphoviridae	Fishburnevirus	355_0	Clustered	8	VC_355_0	8	0.5127	1	0.5127	3	1	1	1
1571	Mycobacterium~phage~SiSi	Caudovirales	Siphoviridae	Cheoctovirus	352_13	Clustered	19	VC_352_13	19	0.2164	1	0.2164	2	1	1	0.7778
1572	Mycobacterium~phage~SirDuracell	Caudovirales	Siphoviridae	Cjw1virus	406_0	Clustered	25	VC_406_0	25	0.9616	1	0.9616	2	1	1	1
1573	Mycobacterium~phage~SkiPole	Caudovirales	Siphoviridae	L5virus	403_0	Clustered	55	VC_403_0	55	0.9978	1	0.9978	2	1	1	1
1574	Mycobacterium~phage~SkinnyPete	Caudovirales	Siphoviridae	Redivirus	142_0	Clustered	10	VC_142_0	10	0.4955	1	0.4955	3	1	1	1
1575	Mycobacterium~phage~Smeadley	Caudovirales	Siphoviridae	Fromanvirus	371_0	Clustered	4	VC_371_0	4	0.1214	0.999987	0.1214	2	1	1	1
1576	Mycobacterium~phage~Sneeze	Caudovirales	Siphoviridae	Liefievirus	373_0	Clustered	9	VC_373_0	9	0.5299	1	0.5299	1	1	1	1
1577	Mycobacterium~phage~Snenia	Caudovirales	Siphoviridae	Bronvirus	405_0	Clustered	10	VC_405_0	10	0.8068	1	0.8068	1	1	1	0.9556
1578	Mycobacterium~phage~Solon	Caudovirales	Siphoviridae	L5virus	403_0	Clustered	55	VC_403_0	55	0.9978	1	0.9978	2	1	1	1
1579	Mycobacterium~phage~Soto	Caudovirales	Siphoviridae	Pg1virus	60_0	Clustered	21	VC_60_0	21	0.5443	1	0.5443	2	1	1	1
1580	Mycobacterium~phage~Sparkdehlily	Caudovirales	Siphoviridae	Cheoctovirus	352_14	Clustered	16	VC_352_14	16	0.1737	1	0.1737	2	1	1	0.75
1581	Mycobacterium~phage~Sparky	Caudovirales	Siphoviridae	Unassigned	358_1	Clustered/Singleton	1	VC_358_1	1	0	1	0	1	1	1	1
1582	Mycobacterium~phage~Spartacus	Caudovirales	Siphoviridae	Che8virus	352_13	Clustered	19	VC_352_13	19	0.2164	1	0.2164	2	1	1	0.7778
1583	Mycobacterium~phage~Spud	Caudovirales	Myoviridae	Bxz1virus	404_0	Clustered	21	VC_404_0	21	0.9244	1	0.9244	2	1	1	1
1584	Mycobacterium~phage~Squirty	Caudovirales	Siphoviridae	Cheoctovirus	352_6	Clustered/Singleton	1	VC_352_6	1	0	1	0	1	1	1	1
1585	Mycobacterium~phage~Suffolk	Caudovirales	Siphoviridae	Pg1virus	60_0	Clustered	21	VC_60_0	21	0.5443	1	0.5443	2	1	1	1
1586	Mycobacterium~phage~SweetiePie	Caudovirales	Siphoviridae	Fromanvirus	369_2	Clustered	28	VC_369_2	28	0.4493	1	0.4493	2	1	1	0.8942
1587	Mycobacterium~phage~Swirley	Caudovirales	Siphoviridae	Fromanvirus	371_1	Clustered	11	VC_371_1	11	0.3463	1	0.3463	2	1	1	1
1588	Mycobacterium~phage~Swish	Caudovirales	Siphoviridae	Pg1virus	60_0	Clustered	21	VC_60_0	21	0.5443	1	0.5443	2	1	1	1
1589	Mycobacterium~phage~Switzer	Caudovirales	Siphoviridae	L5virus	403_0	Clustered	55	VC_403_0	55	0.9978	1	0.9978	2	1	1	1
1590	Mycobacterium~phage~TChen	Caudovirales	Siphoviridae	Cheoctovirus	352_3	Clustered/Singleton	1	VC_352_3	1	0	1	0	1	1	1	1
1591	Mycobacterium~phage~TM4	Caudovirales	Siphoviridae	Tm4virus	359_1	Clustered	16	VC_359_1	16	0.5944	1	0.5944	2	1	1	0.8833
1592	Mycobacterium~phage~Taj	Caudovirales	Siphoviridae	Che8virus	352_13	Clustered	19	VC_352_13	19	0.2164	1	0.2164	2	1	1	0.7778
1593	Mycobacterium~phage~Tasp14	Caudovirales	Siphoviridae	Fromanvirus	403_0	Clustered	55	VC_403_0	55	0.9978	1	0.9978	2	1	1	1
1594	Mycobacterium~phage~Theia	Caudovirales	Siphoviridae	Fromanvirus	371_1	Clustered	11	VC_371_1	11	0.3463	1	0.3463	2	1	1	1
1595	Mycobacterium~phage~TheloniousMonk	Caudovirales	Siphoviridae	Fromanvirus	403_0	Clustered	55	VC_403_0	55	0.9978	1	0.9978	2	1	1	1
1596	Mycobacterium~phage~ThetaBob	Caudovirales	Siphoviridae	Cheoctovirus	352_4	Clustered/Singleton	1	VC_352_4	1	0	1	0	1	1	1	1
1597	Mycobacterium~phage~Thibault	Caudovirales	Siphoviridae	Omegavirus	362_2	Clustered/Singleton	1	VC_362_2	1	0	1	0	1	1	1	1
1598	Mycobacterium~phage~Tiffany	Caudovirales	Siphoviridae	Fromanvirus	370_0	Clustered	11	VC_370_0	11	0.2564	1	0.2564	2	1	1	1
1599	Mycobacterium~phage~Tiger	Caudovirales	Siphoviridae	L5virus	371_1	Clustered	11	VC_371_1	11	0.3463	1	0.3463	2	1	1	1
1600	Mycobacterium~phage~Timshel	Caudovirales	Siphoviridae	L5virus	370_1	Clustered	19	VC_370_1	19	0.3983	1	0.3983	2	1	1	0.883
1601	Mycobacterium~phage~Tonenili	Caudovirales	Myoviridae	Bixzunavirus	404_0	Clustered	21	VC_404_0	21	0.9244	1	0.9244	2	1	1	1
1602	Mycobacterium~phage~Toto	Caudovirales	Siphoviridae	Cjw1virus	406_0	Clustered	25	VC_406_0	25	0.9616	1	0.9616	2	1	1	1
1603	Mycobacterium~phage~Trike	Caudovirales	Siphoviridae	Fromanvirus	370_1	Clustered	19	VC_370_1	19	0.3983	1	0.3983	2	1	1	0.883
1604	Mycobacterium~phage~Trixie	Caudovirales	Siphoviridae	L5virus	369_2	Clustered	28	VC_369_2	28	0.4493	1	0.4493	2	1	1	0.8942
1605	Mycobacterium~phage~Troll4	Caudovirales	Siphoviridae	Plotvirus	304_0	Clustered	5	VC_304_0	5	0.3857	1	0.3857	3	1	1	1
1606	Mycobacterium~phage~Trouble	Caudovirales	Siphoviridae	Fromanvirus	403_0	Clustered	55	VC_403_0	55	0.9978	1	0.9978	2	1	1	1
1607	Mycobacterium~phage~Turbido	Caudovirales	Siphoviridae	L5virus	369_2	Clustered	28	VC_369_2	28	0.4493	1	0.4493	2	1	1	0.8942
1608	Mycobacterium~phage~Turj99	Caudovirales	Siphoviridae	Fromanvirus	403_0	Clustered	55	VC_403_0	55	0.9978	1	0.9978	2	1	1	1
1609	Mycobacterium~phage~Tweety	Caudovirales	Siphoviridae	Che8virus	352_13	Clustered	19	VC_352_13	19	0.2164	1	0.2164	2	1	1	0.7778
1610	Mycobacterium~phage~Twister	Caudovirales	Siphoviridae	L5virus	370_1	Clustered	19	VC_370_1	19	0.3983	1	0.3983	2	1	1	0.883
1611	Mycobacterium~phage~U2	Caudovirales	Siphoviridae	L5virus	403_0	Clustered	55	VC_403_0	55	0.9978	1	0.9978	2	1	1	1
1612	Mycobacterium~phage~UncleHowie	Caudovirales	Siphoviridae	Pg1virus	60_0	Clustered	21	VC_60_0	21	0.5443	1	0.5443	2	1	1	1
1613	Mycobacterium~phage~UnionJack	Caudovirales	Siphoviridae	Fromanvirus	371_1	Clustered	11	VC_371_1	11	0.3463	1	0.3463	2	1	1	1
1614	Mycobacterium~phage~Validus	Caudovirales	Siphoviridae	Timquatrovirus	359_1	Clustered	16	VC_359_1	16	0.5944	1	0.5944	2	1	1	0.8833
1615	Mycobacterium~phage~Velveteen	Caudovirales	Siphoviridae	Cheoctovirus	352_0	Clustered	2	VC_352_0	2	0.0211	0.956446	0.0202	1	1	1	1
1616	Mycobacterium~phage~Violet	Caudovirales	Siphoviridae	L5virus	403_0	Clustered	55	VC_403_0	55	0.9978	1	0.9978	2	1	1	1
1617	Mycobacterium~phage~Vista	Caudovirales	Siphoviridae	Pg1virus	60_0	Clustered	21	VC_60_0	21	0.5443	1	0.5443	2	1	1	1
1618	Mycobacterium~phage~VohminGhazi	Caudovirales	Siphoviridae	Fromanvirus	369_1	Clustered	12	VC_369_1	12	0.2091	1	0.2091	2	1	1	0.9848
1619	Mycobacterium~phage~Vortex	Caudovirales	Siphoviridae	Pegunavirus	60_0	Clustered	21	VC_60_0	21	0.5443	1	0.5443	2	1	1	1
1620	Mycobacterium~phage~WIVsmall	Caudovirales	Siphoviridae	Cheoctovirus	352_9	Clustered/Singleton	1	VC_352_9	1	0	1	0	1	1	1	1
1621	Mycobacterium~phage~Wanda	Caudovirales	Siphoviridae	Omegavirus	362_0	Clustered	4	VC_362_0	4	0.1412	0.999948	0.1412	1	1	1	1
1622	Mycobacterium~phage~Wee	Caudovirales	Siphoviridae	Che8virus	352_13	Clustered	19	VC_352_13	19	0.2164	1	0.2164	2	1	1	0.7778
1623	Mycobacterium~phage~Wheeler	Caudovirales	Siphoviridae	Fromanvirus	403_0	Clustered	55	VC_403_0	55	0.9978	1	0.9978	2	1	1	1
1624	Mycobacterium~phage~Whirlwind	Caudovirales	Siphoviridae	Bronvirus	405_0	Clustered	10	VC_405_0	10	0.8068	1	0.8068	1	1	1	0.9556
1625	Mycobacterium~phage~Wile	Caudovirales	Siphoviridae	Fromanvirus	370_1	Clustered	19	VC_370_1	19	0.3983	1	0.3983	2	1	1	0.883
1626	Mycobacterium~phage~XFactor	Caudovirales	Siphoviridae	Cheoctovirus	352_13	Clustered	19	VC_352_13	19	0.2164	1	0.2164	2	1	1	0.7778
1627	Mycobacterium~phage~Xeno	Caudovirales	Siphoviridae	Charlievirus	142_0	Clustered	10	VC_142_0	10	0.4955	1	0.4955	3	1	1	1
1628	Mycobacterium~phage~Zaka	Caudovirales	Siphoviridae	Fromanvirus	369_1	Clustered	12	VC_369_1	12	0.2091	1	0.2091	2	1	1	0.9848
1629	Mycobacterium~phage~ZoeJ	Caudovirales	Siphoviridae	Timquatrovirus	359_1	Clustered	16	VC_359_1	16	0.5944	1	0.5944	2	1	1	0.8833
1630	Mycobacterium~virus~244	Caudovirales	Siphoviridae	Cjw1virus	406_0	Clustered	25	VC_406_0	25	0.9616	1	0.9616	2	1	1	1
1631	Mycobacterium~virus~Alma	Caudovirales	Siphoviridae	L5virus	369_0	Clustered	4	VC_369_0	4	0.0758	0.999987	0.0758	2	1	1	1
1632	Mycobacterium~virus~Anaya	Caudovirales	Siphoviridae	Tm4virus	359_1	Clustered	16	VC_359_1	16	0.5944	1	0.5944	2	1	1	0.8833
1633	Mycobacterium~virus~Angelica	Caudovirales	Siphoviridae	Tm4virus	359_1	Clustered	16	VC_359_1	16	0.5944	1	0.5944	2	1	1	0.8833
1634	Mycobacterium~virus~Ardmore	Caudovirales	Siphoviridae	Che8virus	352_13	Clustered	19	VC_352_13	19	0.2164	1	0.2164	2	1	1	0.7778
1635	Mycobacterium~virus~Arturo	Caudovirales	Siphoviridae	L5virus	370_1	Clustered	19	VC_370_1	19	0.3983	1	0.3983	2	1	1	0.883
1636	Mycobacterium~virus~Astro	Caudovirales	Siphoviridae	L5virus	371_0	Clustered	4	VC_371_0	4	0.1214	0.999987	0.1214	2	1	1	1
1637	Mycobacterium~virus~BBPiebs31	Caudovirales	Siphoviridae	L5virus	403_0	Clustered	55	VC_403_0	55	0.9978	1	0.9978	2	1	1	1
1638	Mycobacterium~virus~Backyardigan	Caudovirales	Siphoviridae	L5virus	370_1	Clustered	19	VC_370_1	19	0.3983	1	0.3983	2	1	1	0.883
1639	Mycobacterium~virus~Baka	Caudovirales	Siphoviridae	Omegavirus	362_0	Clustered	4	VC_362_0	4	0.1412	0.999948	0.1412	1	1	1	1
1640	Mycobacterium~virus~Bask21	Caudovirales	Siphoviridae	Cjw1virus	406_0	Clustered	25	VC_406_0	25	0.9616	1	0.9616	2	1	1	1
1641	Mycobacterium~virus~Benedict	Caudovirales	Siphoviridae	L5virus	371_1	Clustered	11	VC_371_1	11	0.3463	1	0.3463	2	1	1	1
1642	Mycobacterium~virus~Bethlehem	Caudovirales	Siphoviridae	L5virus	403_0	Clustered	55	VC_403_0	55	0.9978	1	0.9978	2	1	1	1
1643	Mycobacterium~virus~Billknuckles	Caudovirales	Siphoviridae	L5virus	403_0	Clustered	55	VC_403_0	55	0.9978	1	0.9978	2	1	1	1
1644	Mycobacterium~virus~Boomer	Caudovirales	Siphoviridae	Che8virus	352_14	Clustered	16	VC_352_14	16	0.1737	1	0.1737	2	1	1	0.75
1645	Mycobacterium~virus~Bron	Caudovirales	Siphoviridae	Bronvirus	405_0	Clustered	10	VC_405_0	10	0.8068	1	0.8068	1	1	1	0.9556
1646	Mycobacterium~virus~Bruns	Caudovirales	Siphoviridae	L5virus	403_0	Clustered	55	VC_403_0	55	0.9978	1	0.9978	2	1	1	1
1647	Mycobacterium~virus~Bxb1	Caudovirales	Siphoviridae	L5virus	403_0	Clustered	55	VC_403_0	55	0.9978	1	0.9978	2	1	1	1
1648	Mycobacterium~virus~Bxz2	Caudovirales	Siphoviridae	L5virus	370_0	Clustered	11	VC_370_0	11	0.2564	1	0.2564	2	1	1	1
1649	Mycobacterium~virus~CJW1	Caudovirales	Siphoviridae	Cjw1virus	406_0	Clustered	25	VC_406_0	25	0.9616	1	0.9616	2	1	1	1
1650	Mycobacterium~virus~Che12	Caudovirales	Siphoviridae	L5virus	369_2	Clustered	28	VC_369_2	28	0.4493	1	0.4493	2	1	1	0.8942
1651	Mycobacterium~virus~Che8	Caudovirales	Siphoviridae	Che8virus	352_12	Clustered	2	VC_352_12	2	0.0113	0.956514	0.0108	2	1	1	1
1652	Mycobacterium~virus~Corndog	Caudovirales	Siphoviridae	Corndogvirus	407_0	Clustered	4	VC_407_0	4	0.5334	0.999986	0.5334	1	1	1	1
1653	Mycobacterium~virus~Courthouse	Caudovirales	Siphoviridae	Omegavirus	362_3	Clustered	3	VC_362_3	3	0.0904	0.997234	0.0902	1	1	1	1
1654	Mycobacterium~virus~Crimd	Caudovirales	Siphoviridae	Tm4virus	359_1	Clustered	16	VC_359_1	16	0.5944	1	0.5944	2	1	1	0.8833
1655	Mycobacterium~virus~Cuco	Caudovirales	Siphoviridae	L5virus	371_1	Clustered	11	VC_371_1	11	0.3463	1	0.3463	2	1	1	1
1656	Mycobacterium~virus~D29	Caudovirales	Siphoviridae	L5virus	369_2	Clustered	28	VC_369_2	28	0.4493	1	0.4493	2	1	1	0.8942
1657	Mycobacterium~virus~Deadp	Caudovirales	Siphoviridae	Che8virus	352_13	Clustered	19	VC_352_13	19	0.2164	1	0.2164	2	1	1	0.7778
1658	Mycobacterium~virus~Dlane	Caudovirales	Siphoviridae	Che8virus	352_13	Clustered	19	VC_352_13	19	0.2164	1	0.2164	2	1	1	0.7778
1659	Mycobacterium~virus~Doom	Caudovirales	Siphoviridae	L5virus	403_0	Clustered	55	VC_403_0	55	0.9978	1	0.9978	2	1	1	1
1660	Mycobacterium~virus~Dorothy	Caudovirales	Siphoviridae	Che8virus	352_14	Clustered	16	VC_352_14	16	0.1737	1	0.1737	2	1	1	0.75
1661	Mycobacterium~virus~Dotproduct	Caudovirales	Siphoviridae	Che8virus	352_13	Clustered	19	VC_352_13	19	0.2164	1	0.2164	2	1	1	0.7778
1662	Mycobacterium~virus~Drago	Caudovirales	Siphoviridae	Che8virus	352_14	Clustered	16	VC_352_14	16	0.1737	1	0.1737	2	1	1	0.75
1663	Mycobacterium~virus~Ericb	Caudovirales	Siphoviridae	L5virus	369_1	Clustered	12	VC_369_1	12	0.2091	1	0.2091	2	1	1	0.9848
1664	Mycobacterium~virus~Euphoria	Caudovirales	Siphoviridae	L5virus	403_0	Clustered	55	VC_403_0	55	0.9978	1	0.9978	2	1	1	1
1665	Mycobacterium~virus~Eureka	Caudovirales	Siphoviridae	Cjw1virus	406_0	Clustered	25	VC_406_0	25	0.9616	1	0.9616	2	1	1	1
1666	Mycobacterium~virus~Faith1	Caudovirales	Siphoviridae	Bronvirus	405_0	Clustered	10	VC_405_0	10	0.8068	1	0.8068	1	1	1	0.9556
1667	Mycobacterium~virus~Fionnbarth	Caudovirales	Siphoviridae	Tm4virus	359_0	Clustered	2	VC_359_0	2	0.0647	0.95425	0.0617	2	1	1	1
1668	Mycobacterium~virus~Firecracker	Caudovirales	Siphoviridae	Corndogvirus	407_0	Clustered	4	VC_407_0	4	0.5334	0.999986	0.5334	1	1	1	1
1669	Mycobacterium~virus~Fruitloop	Caudovirales	Siphoviridae	Che8virus	352_13	Clustered	19	VC_352_13	19	0.2164	1	0.2164	2	1	1	0.7778
1670	Mycobacterium~virus~George	Caudovirales	Siphoviridae	L5virus	371_1	Clustered	11	VC_371_1	11	0.3463	1	0.3463	2	1	1	1
1671	Mycobacterium~virus~Gladiator	Caudovirales	Siphoviridae	L5virus	369_1	Clustered	12	VC_369_1	12	0.2091	1	0.2091	2	1	1	0.9848
1672	Mycobacterium~virus~Goose	Caudovirales	Siphoviridae	L5virus	370_1	Clustered	19	VC_370_1	19	0.3983	1	0.3983	2	1	1	0.883
1673	Mycobacterium~virus~Gumbie	Caudovirales	Siphoviridae	Che8virus	352_13	Clustered	19	VC_352_13	19	0.2164	1	0.2164	2	1	1	0.7778
1674	Mycobacterium~virus~Halo	Caudovirales	Siphoviridae	Liefievirus	373_0	Clustered	9	VC_373_0	9	0.5299	1	0.5299	1	1	1	1
1675	Mycobacterium~virus~Hammer	Caudovirales	Siphoviridae	L5virus	369_1	Clustered	12	VC_369_1	12	0.2091	1	0.2091	2	1	1	0.9848
1676	Mycobacterium~virus~Heldan	Caudovirales	Siphoviridae	L5virus	370_0	Clustered	11	VC_370_0	11	0.2564	1	0.2564	2	1	1	1
1677	Mycobacterium~virus~Ibhubesi	Caudovirales	Siphoviridae	Che8virus	352_14	Clustered	16	VC_352_14	16	0.1737	1	0.1737	2	1	1	0.75
1678	Mycobacterium~virus~JC27	Caudovirales	Siphoviridae	L5virus	403_0	Clustered	55	VC_403_0	55	0.9978	1	0.9978	2	1	1	1
1679	Mycobacterium~virus~JHC117	Caudovirales	Siphoviridae	L5virus	370_0	Clustered	11	VC_370_0	11	0.2564	1	0.2564	2	1	1	1
1680	Mycobacterium~virus~Jasper	Caudovirales	Siphoviridae	L5virus	403_0	Clustered	55	VC_403_0	55	0.9978	1	0.9978	2	1	1	1
1681	Mycobacterium~virus~Jaws	Caudovirales	Siphoviridae	Tm4virus	359_1	Clustered	16	VC_359_1	16	0.5944	1	0.5944	2	1	1	0.8833
1682	Mycobacterium~virus~Jeffabunny	Caudovirales	Siphoviridae	L5virus	369_1	Clustered	12	VC_369_1	12	0.2091	1	0.2091	2	1	1	0.9848
1683	Mycobacterium~virus~Joedirt	Caudovirales	Siphoviridae	Bronvirus	405_0	Clustered	10	VC_405_0	10	0.8068	1	0.8068	1	1	1	0.9556
1684	Mycobacterium~virus~KBG	Caudovirales	Siphoviridae	L5virus	403_0	Clustered	55	VC_403_0	55	0.9978	1	0.9978	2	1	1	1
1685	Mycobacterium~virus~Kostya	Caudovirales	Siphoviridae	Cjw1virus	406_0	Clustered	25	VC_406_0	25	0.9616	1	0.9616	2	1	1	1
1686	Mycobacterium~virus~Kssjeb	Caudovirales	Siphoviridae	L5virus	403_0	Clustered	55	VC_403_0	55	0.9978	1	0.9978	2	1	1	1
1687	Mycobacterium~virus~Kugel	Caudovirales	Siphoviridae	L5virus	403_0	Clustered	55	VC_403_0	55	0.9978	1	0.9978	2	1	1	1
1688	Mycobacterium~virus~L5	Caudovirales	Siphoviridae	L5virus	369_2	Clustered	28	VC_369_2	28	0.4493	1	0.4493	2	1	1	0.8942
1689	Mycobacterium~virus~LHTSCC	Caudovirales	Siphoviridae	L5virus	370_1	Clustered	19	VC_370_1	19	0.3983	1	0.3983	2	1	1	0.883
1690	Mycobacterium~virus~Lesedi	Caudovirales	Siphoviridae	L5virus	403_0	Clustered	55	VC_403_0	55	0.9978	1	0.9978	2	1	1	1
1691	Mycobacterium~virus~Liefie	Caudovirales	Siphoviridae	Liefievirus	373_0	Clustered	9	VC_373_0	9	0.5299	1	0.5299	1	1	1	1
1692	Mycobacterium~virus~Littlee	Caudovirales	Siphoviridae	Omegavirus	362_4	Clustered	2	VC_362_4	2	0.0411	0.940964	0.0386	1	1	1	1
1693	Mycobacterium~virus~Macncheese	Caudovirales	Siphoviridae	Tm4virus	359_1	Clustered	16	VC_359_1	16	0.5944	1	0.5944	2	1	1	0.8833
1694	Mycobacterium~virus~Marcell	Caudovirales	Siphoviridae	L5virus	403_0	Clustered	55	VC_403_0	55	0.9978	1	0.9978	2	1	1	1
1695	Mycobacterium~virus~Microwolf	Caudovirales	Siphoviridae	L5virus	370_0	Clustered	11	VC_370_0	11	0.2564	1	0.2564	2	1	1	1
1696	Mycobacterium~virus~Mozy	Caudovirales	Siphoviridae	Che8virus	352_7	Clustered	4	VC_352_7	4	0.0317	0.999843	0.0317	2	1	1	0.8333
1697	Mycobacterium~virus~Mrgordo	Caudovirales	Siphoviridae	L5virus	403_0	Clustered	55	VC_403_0	55	0.9978	1	0.9978	2	1	1	1
1698	Mycobacterium~virus~Museum	Caudovirales	Siphoviridae	L5virus	403_0	Clustered	55	VC_403_0	55	0.9978	1	0.9978	2	1	1	1
1699	Mycobacterium~virus~Mutaforma13	Caudovirales	Siphoviridae	Che8virus	352_13	Clustered	19	VC_352_13	19	0.2164	1	0.2164	2	1	1	0.7778
1700	Mycobacterium~virus~Nepal	Caudovirales	Siphoviridae	L5virus	403_0	Clustered	55	VC_403_0	55	0.9978	1	0.9978	2	1	1	1
1701	Mycobacterium~virus~Omega	Caudovirales	Siphoviridae	Omegavirus	362_4	Clustered	2	VC_362_4	2	0.0411	0.940964	0.0386	1	1	1	1
1702	Mycobacterium~virus~Optimus	Caudovirales	Siphoviridae	Omegavirus	362_0	Clustered	4	VC_362_0	4	0.1412	0.999948	0.1412	1	1	1	1
1703	Mycobacterium~virus~PMC	Caudovirales	Siphoviridae	Che8virus	352_14	Clustered	16	VC_352_14	16	0.1737	1	0.1737	2	1	1	0.75
1704	Mycobacterium~virus~Pacc40	Caudovirales	Siphoviridae	Che8virus	352_14	Clustered	16	VC_352_14	16	0.1737	1	0.1737	2	1	1	0.75
1705	Mycobacterium~virus~Packman	Caudovirales	Siphoviridae	L5virus	369_0	Clustered	4	VC_369_0	4	0.0758	0.999987	0.0758	2	1	1	1
1706	Mycobacterium~virus~Peaches	Caudovirales	Siphoviridae	L5virus	370_1	Clustered	19	VC_370_1	19	0.3983	1	0.3983	2	1	1	0.883
1707	Mycobacterium~virus~Perseus	Caudovirales	Siphoviridae	L5virus	403_0	Clustered	55	VC_403_0	55	0.9978	1	0.9978	2	1	1	1
1708	Mycobacterium~virus~Pixie	Caudovirales	Siphoviridae	Tm4virus	359_1	Clustered	16	VC_359_1	16	0.5944	1	0.5944	2	1	1	0.8833
1709	Mycobacterium~virus~Porky	Caudovirales	Siphoviridae	Cjw1virus	406_0	Clustered	25	VC_406_0	25	0.9616	1	0.9616	2	1	1	1
1710	Mycobacterium~virus~Pukovnik	Caudovirales	Siphoviridae	L5virus	369_2	Clustered	28	VC_369_2	28	0.4493	1	0.4493	2	1	1	0.8942
1711	Mycobacterium~virus~Pumpkin	Caudovirales	Siphoviridae	Cjw1virus	406_0	Clustered	25	VC_406_0	25	0.9616	1	0.9616	2	1	1	1
1712	Mycobacterium~virus~Ramsey	Caudovirales	Siphoviridae	Che8virus	352_8	Clustered	4	VC_352_8	4	0.0391	0.999986	0.0391	2	1	1	1
1713	Mycobacterium~virus~Rebeuca	Caudovirales	Siphoviridae	L5virus	370_1	Clustered	19	VC_370_1	19	0.3983	1	0.3983	2	1	1	0.883
1714	Mycobacterium~virus~Rockyhorror	Caudovirales	Siphoviridae	Che8virus	352_8	Clustered	4	VC_352_8	4	0.0391	0.999986	0.0391	2	1	1	1
1715	Mycobacterium~virus~Rumpelstiltskin	Caudovirales	Siphoviridae	Bronvirus	405_0	Clustered	10	VC_405_0	10	0.8068	1	0.8068	1	1	1	0.9556
1716	Mycobacterium~virus~SG4	Caudovirales	Siphoviridae	Che8virus	352_13	Clustered	19	VC_352_13	19	0.2164	1	0.2164	2	1	1	0.7778
1717	Mycobacterium~virus~Saintus	Caudovirales	Siphoviridae	L5virus	371_0	Clustered	4	VC_371_0	4	0.1214	0.999987	0.1214	2	1	1	1
1718	Mycobacterium~virus~lockley	Caudovirales	Siphoviridae	L5virus	403_0	Clustered	55	VC_403_0	55	0.9978	1	0.9978	2	1	1	1
1719	Mycoplasma~phage~MAV1	Unassigned	Unassigned	Unassigned	409_0	Clustered	2	VC_409_0	2	1	1	1	1	1	1	1
1720	Mycoplasma~phage~phiMFV1	Unassigned	Unassigned	Unassigned	409_0	Clustered	2	VC_409_0	2	1	1	1	1	1	1	1
1721	Myoviridae~sp.	Caudovirales	Myoviridae	Unassigned	97_0	Clustered	11	VC_97_0	11	0.8503	1	0.8503	5	2	1	1
1722	Nodularia~phage~vB_NspS-kac65v151	Caudovirales	Siphoviridae	Unassigned	410_0	Clustered	2	VC_410_0	2	0.9877	0.729854	0.7209	1	1	1	1
1723	Nodularia~phage~vB_NspS-kac68v161	Caudovirales	Siphoviridae	Unassigned	410_0	Clustered	2	VC_410_0	2	0.9877	0.729854	0.7209	1	1	1	1
1724	Nonlabens~phage~P12024L	Caudovirales	Siphoviridae	P12024virus	411_0	Clustered	2	VC_411_0	2	1	1	1	1	1	1	1
1725	Nonlabens~phage~P12024S	Caudovirales	Siphoviridae	P12024virus	411_0	Clustered	2	VC_411_0	2	1	1	1	1	1	1	1
1726	OR354820_Staphylococcus_phage_Alsa_1	Unassigned	Unassigned	Unassigned	114_0	Clustered	4	VC_114_0	4	0.1205	0.999986	0.1205	1	1	1	1
1727	OR354824_Staphylococcus_phage_S-CoN_ph1	Unassigned	Unassigned	Unassigned	118_0	Clustered	19	VC_118_0	19	0.9319	1	0.9319	2	2	2	1
1728	OR354841_Staphylococcus_phage_S-CoN_ph18	Unassigned	Unassigned	Unassigned	211_0	Clustered	10	VC_211_0	10	0.6158	1	0.6158	1	2	2	1
1729	OR354849_Staphylococcus_phage_S-CoN_ph26	Unassigned	Unassigned	Unassigned	209_0	Clustered	2	VC_209_0	2	0.0221	0.951633	0.021	1	1	1	1
1730	OR354850_Staphylococcus_phage_S-CoN_ph27	Unassigned	Unassigned	Unassigned	209_0	Clustered	2	VC_209_0	2	0.0221	0.951633	0.021	1	1	1	1
1731	OR354851_Staphylococcus_phage_S-CoN_ph28	Unassigned	Unassigned	Unassigned	343_0	Clustered	24	VC_343_0	24	0.9148	1	0.9148	4	2	2	1
1732	Oenococcus~phage~phi9805	Caudovirales	Siphoviridae	Unassigned	125_0	Clustered	3	VC_125_0	3	0.5658	0.996612	0.5639	1	1	1	1
1733	Oenococcus~phage~phiS11	Caudovirales	Siphoviridae	Unassigned	125_0	Clustered	3	VC_125_0	3	0.5658	0.996612	0.5639	1	1	1	1
1734	Oenococcus~phage~phiS13	Caudovirales	Siphoviridae	Unassigned	125_0	Clustered	3	VC_125_0	3	0.5658	0.996612	0.5639	1	1	1	1
1735	Paenibacillus~phage~BN12	Caudovirales	Siphoviridae	Sitaravirus	180_0	Clustered	20	VC_180_0	20	0.8523	1	0.8523	1	1	1	1
1736	Paenibacillus~phage~Diva	Caudovirales	Siphoviridae	Sitaravirus	180_0	Clustered	20	VC_180_0	20	0.8523	1	0.8523	1	1	1	1
1737	Paenibacillus~phage~Eltigre	Caudovirales	Siphoviridae	Sitaravirus	180_0	Clustered	20	VC_180_0	20	0.8523	1	0.8523	1	1	1	1
1738	Paenibacillus~phage~Fern	Caudovirales	Siphoviridae	Sitaravirus	180_0	Clustered	20	VC_180_0	20	0.8523	1	0.8523	1	1	1	1
1739	Paenibacillus~phage~HB10c2	Caudovirales	Siphoviridae	Sitaravirus	180_0	Clustered	20	VC_180_0	20	0.8523	1	0.8523	1	1	1	1
1740	Paenibacillus~phage~Jacopo	Caudovirales	Siphoviridae	Sitaravirus	180_0	Clustered	20	VC_180_0	20	0.8523	1	0.8523	1	1	1	1
1741	Paenibacillus~phage~Kawika	Caudovirales	Siphoviridae	Sitaravirus	180_0	Clustered	20	VC_180_0	20	0.8523	1	0.8523	1	1	1	1
1742	Paenibacillus~phage~Leyra	Caudovirales	Siphoviridae	Sitaravirus	180_0	Clustered	20	VC_180_0	20	0.8523	1	0.8523	1	1	1	1
1743	Paenibacillus~phage~Likha	Caudovirales	Siphoviridae	Sitaravirus	180_0	Clustered	20	VC_180_0	20	0.8523	1	0.8523	1	1	1	1
1744	Paenibacillus~phage~Lucielle	Caudovirales	Siphoviridae	Sitaravirus	180_0	Clustered	20	VC_180_0	20	0.8523	1	0.8523	1	1	1	1
1745	Paenibacillus~phage~PBL1c	Caudovirales	Siphoviridae	Sitaravirus	180_0	Clustered	20	VC_180_0	20	0.8523	1	0.8523	1	1	1	1
1746	Paenibacillus~phage~Pagassa	Caudovirales	Siphoviridae	Sitaravirus	180_0	Clustered	20	VC_180_0	20	0.8523	1	0.8523	1	1	1	1
1747	Paenibacillus~phage~Rani	Caudovirales	Siphoviridae	Sitaravirus	180_0	Clustered	20	VC_180_0	20	0.8523	1	0.8523	1	1	1	1
1748	Paenibacillus~phage~Shelly	Caudovirales	Siphoviridae	Sitaravirus	180_0	Clustered	20	VC_180_0	20	0.8523	1	0.8523	1	1	1	1
1749	Paenibacillus~phage~Sitara	Caudovirales	Siphoviridae	Sitaravirus	180_0	Clustered	20	VC_180_0	20	0.8523	1	0.8523	1	1	1	1
1750	Paenibacillus~phage~Tadhana	Caudovirales	Siphoviridae	Sitaravirus	180_0	Clustered	20	VC_180_0	20	0.8523	1	0.8523	1	1	1	1
1751	Paenibacillus~phage~Tripp	Caudovirales	Siphoviridae	Trippvirus	204_0	Clustered	2	VC_204_0	2	0.4137	0.923105	0.3819	2	1	1	1
1752	Paenibacillus~phage~Willow	Caudovirales	Siphoviridae	Sitaravirus	180_0	Clustered	20	VC_180_0	20	0.8523	1	0.8523	1	1	1	1
1753	Paenibacillus~phage~Xenia	Caudovirales	Siphoviridae	Sitaravirus	180_0	Clustered	20	VC_180_0	20	0.8523	1	0.8523	1	1	1	1
1754	Paenibacillus~phage~Yerffej	Caudovirales	Siphoviridae	Sitaravirus	180_0	Clustered	20	VC_180_0	20	0.8523	1	0.8523	1	1	1	1
1755	Paenibacillus~phage~phiIBB_Pl23	Caudovirales	Siphoviridae	Sitaravirus	180_0	Clustered	20	VC_180_0	20	0.8523	1	0.8523	1	1	1	1
1756	Pantoea~phage~vB_PagM_AAM37	Caudovirales	Myoviridae	Unassigned	277_0	Clustered	3	VC_277_0	3	0.3783	0.998509	0.3777	1	1	1	1
1757	Pantoea~phage~vB_PagM_LIET2	Caudovirales	Myoviridae	Unassigned	330_0	Clustered	2	VC_330_0	2	0.0937	0.829076	0.0776	1	1	1	1
1758	Pantoea~phage~vB_PagM_PSKM	Caudovirales	Myoviridae	Unassigned	277_0	Clustered	3	VC_277_0	3	0.3783	0.998509	0.3777	1	1	1	1
1759	Pantoea~phage~vB_PagM_SSEM1	Caudovirales	Chaseviridae	Loessnervirus	97_0	Clustered	11	VC_97_0	11	0.8503	1	0.8503	5	2	1	1
1760	Pantoea~phage~vB_PagS_AAS23	Caudovirales	Drexlerviridae	Sauletekiovirus	275_1	Clustered	22	VC_275_1	22	0.3771	1	0.3771	7	2	1	0.8701
1761	Pantoea~phage~vB_PagS_Vid5	Caudovirales	Siphoviridae	Vidquintavirus	3_1	Clustered	6	VC_3_1	6	0.4641	1	0.4641	2	1	1	1
1762	Parabacteroides~phage~YZ-2015a	Petitvirales	Microviridae	Unassigned	412_0	Clustered	2	VC_412_0	2	1	1	1	1	1	1	1
1763	Parabacteroides~phage~YZ-2015b	Petitvirales	Microviridae	Unassigned	412_0	Clustered	2	VC_412_0	2	1	1	1	1	1	1	1
1764	Paracoccus~phage~vB_PmaS-R3	Caudovirales	Siphoviridae	Unassigned	1_0	Clustered	12	VC_1_0	12	0.7025	1	0.7025	5	1	1	1
1765	Pasteurella~phage~PHB01	Caudovirales	Autographiviridae	Wuhanvirus	287_0	Clustered	2	VC_287_0	2	0.0349	0.956934	0.0334	1	1	1	1
1766	Pasteurella~phage~PHB02	Caudovirales	Autographiviridae	Wuhanvirus	287_0	Clustered	2	VC_287_0	2	0.0349	0.956934	0.0334	1	1	1	1
1767	Pasteurella~virus~F108	Caudovirales	Myoviridae	Hp1virus	107_0	Clustered	14	VC_107_0	14	0.9098	1	0.9098	8	1	1	1
1768	Pectobacterium~bacteriophage~PM2	Caudovirales	Myoviridae	Unassigned	42_4	Clustered/Singleton	1	VC_42_4	1	0	1	0	1	1	1	1
1769	Pectobacterium~phage~Arno160	Caudovirales	Autographiviridae	Wanjuvirus	78_0	Clustered	14	VC_78_0	14	0.6325	1	0.6325	8	1	1	1
1770	Pectobacterium~phage~CBB	Caudovirales	Myoviridae	Eneladusvirus	111_1	Clustered/Singleton	1	VC_111_1	1	0	1	0	1	1	1	1
1771	Pectobacterium~phage~Clickz	Caudovirales	Autographiviridae	Phimunavirus	81_0	Clustered	16	VC_81_0	16	0.7433	1	0.7433	4	1	1	1
1772	Pectobacterium~phage~Gaspode	Caudovirales	Autographiviridae	Phimunavirus	81_0	Clustered	16	VC_81_0	16	0.7433	1	0.7433	4	1	1	1
1773	Pectobacterium~phage~Jarilo	Caudovirales	Autographiviridae	Jarilovirus	279_0	Clustered	58	VC_279_0	58	0.7528	1	0.7528	10	2	1	1
1774	Pectobacterium~phage~Khlen	Caudovirales	Autographiviridae	Phimunavirus	81_0	Clustered	16	VC_81_0	16	0.7433	1	0.7433	4	1	1	1
1775	Pectobacterium~phage~Koot	Caudovirales	Autographiviridae	Phimunavirus	81_0	Clustered	16	VC_81_0	16	0.7433	1	0.7433	4	1	1	1
1776	Pectobacterium~phage~Lelidair	Caudovirales	Autographiviridae	Phimunavirus	81_0	Clustered	16	VC_81_0	16	0.7433	1	0.7433	4	1	1	1
1777	Pectobacterium~phage~Nepra	Caudovirales	Podoviridae	Unassigned	12_0	Clustered	4	VC_12_0	4	0.2438	0.999986	0.2438	1	1	1	1
1778	Pectobacterium~phage~Nobby	Caudovirales	Autographiviridae	Phimunavirus	81_0	Clustered	16	VC_81_0	16	0.7433	1	0.7433	4	1	1	1
1779	Pectobacterium~phage~PM1	Caudovirales	Chaseviridae	Suwonvirus	97_0	Clustered	11	VC_97_0	11	0.8503	1	0.8503	5	2	1	1
1780	Pectobacterium~phage~PP1	Caudovirales	Autographiviridae	Axomammavirus	288_0	Clustered	23	VC_288_0	23	0.7107	1	0.7107	7	2	1	1
1781	Pectobacterium~phage~PP101	Caudovirales	Chaseviridae	Suwonvirus	97_0	Clustered	11	VC_97_0	11	0.8503	1	0.8503	5	2	1	1
1782	Pectobacterium~phage~PP16	Caudovirales	Autographiviridae	Kotilavirus	81_0	Clustered	16	VC_81_0	16	0.7433	1	0.7433	4	1	1	1
1783	Pectobacterium~phage~PP2	Caudovirales	Autographiviridae	Wanjuvirus	78_0	Clustered	14	VC_78_0	14	0.6325	1	0.6325	8	1	1	1
1784	Pectobacterium~phage~PP47	Caudovirales	Autographiviridae	Pektosvirus	279_0	Clustered	58	VC_279_0	58	0.7528	1	0.7528	10	2	1	1
1785	Pectobacterium~phage~PP74	Caudovirales	Autographiviridae	Berlinvirus	279_0	Clustered	58	VC_279_0	58	0.7528	1	0.7528	10	2	1	1
1786	Pectobacterium~phage~PP81	Caudovirales	Autographiviridae	Pektosvirus	279_0	Clustered	58	VC_279_0	58	0.7528	1	0.7528	10	2	1	1
1787	Pectobacterium~phage~PP90	Caudovirales	Autographiviridae	Phimunavirus	81_0	Clustered	16	VC_81_0	16	0.7433	1	0.7433	4	1	1	1
1788	Pectobacterium~phage~PPWS2	Caudovirales	Autographiviridae	Kotilavirus	81_0	Clustered	16	VC_81_0	16	0.7433	1	0.7433	4	1	1	1
1789	Pectobacterium~phage~PPWS4	Caudovirales	Autographiviridae	Pektosvirus	279_0	Clustered	58	VC_279_0	58	0.7528	1	0.7528	10	2	1	1
1790	Pectobacterium~phage~Peat1	Caudovirales	Autographiviridae	Phimunavirus	81_0	Clustered	16	VC_81_0	16	0.7433	1	0.7433	4	1	1	1
1791	Pectobacterium~phage~PhiM1	Caudovirales	Autographiviridae	Phimunavirus	81_0	Clustered	16	VC_81_0	16	0.7433	1	0.7433	4	1	1	1
1792	Pectobacterium~phage~Phoria	Caudovirales	Autographiviridae	Phimunavirus	81_0	Clustered	16	VC_81_0	16	0.7433	1	0.7433	4	1	1	1
1793	Pectobacterium~phage~Zenivior	Caudovirales	Autographiviridae	Phimunavirus	81_0	Clustered	16	VC_81_0	16	0.7433	1	0.7433	4	1	1	1
1794	Pectobacterium~phage~phiA41	Caudovirales	Podoviridae	Unassigned	12_0	Clustered	4	VC_12_0	4	0.2438	0.999986	0.2438	1	1	1	1
1795	Pectobacterium~phage~vB_PatP_CB1	Caudovirales	Podoviridae	Unassigned	12_0	Clustered	4	VC_12_0	4	0.2438	0.999986	0.2438	1	1	1	1
1796	Pectobacterium~phage~vB_PatP_CB4	Caudovirales	Podoviridae	Unassigned	12_0	Clustered	4	VC_12_0	4	0.2438	0.999986	0.2438	1	1	1	1
1797	Pectobacterium~phage~vB_PatP_CB5	Caudovirales	Autographiviridae	Phimunavirus	81_0	Clustered	16	VC_81_0	16	0.7433	1	0.7433	4	1	1	1
1798	Pediococcus~phage~cIP1	Caudovirales	Siphoviridae	Phijl1virus	339_0	Clustered	3	VC_339_0	3	0.8502	0.99423	0.8453	1	1	1	1
1799	Pelagibacter~phage~HTVC011P	Caudovirales	Autographiviridae	Stopavirus	284_0	Clustered	4	VC_284_0	4	0.078	0.99692	0.0778	4	1	1	1
1800	Pelagibacter~phage~HTVC019P	Caudovirales	Autographiviridae	Pelagivirus	284_0	Clustered	4	VC_284_0	4	0.078	0.99692	0.0778	4	1	1	1
1801	Phage~NC-A	Caudovirales	Autographiviridae	Teseptimavirus	279_0	Clustered	58	VC_279_0	58	0.7528	1	0.7528	10	2	1	1
1802	Phormidium~phage~MIS-PhV1A	Unassigned	Unassigned	Unassigned	413_0	Clustered	2	VC_413_0	2	1	1	1	1	1	1	1
1803	Phormidium~phage~MIS-PhV1B	Unassigned	Unassigned	Unassigned	413_0	Clustered	2	VC_413_0	2	1	1	1	1	1	1	1
1804	Phormidium~virus~WMP3	Caudovirales	Podoviridae	Unassigned	123_0	Clustered	2	VC_123_0	2	0.5663	0.868224	0.4917	1	1	1	1
1805	Photobacterium~phage~PDCC-1	Caudovirales	Myoviridae	Aphroditevirus	305_2	Clustered	6	VC_305_2	6	0.4615	1	0.4615	2	1	1	1
1806	Polaribacter~phage~P12002L	Caudovirales	Siphoviridae	P12002virus	347_0	Clustered	2	VC_347_0	2	0.9944	0.5	0.4972	1	1	1	1
1807	Polaribacter~phage~P12002S	Caudovirales	Siphoviridae	P12002virus	347_0	Clustered	2	VC_347_0	2	0.9944	0.5	0.4972	1	1	1	1
1808	Prochlorococcus~phage~MED4-184	Caudovirales	Siphoviridae	Unassigned	317_0	Clustered	2	VC_317_0	2	0.7805	0.729854	0.5697	1	1	1	1
1809	Prochlorococcus~phage~MED4-213	Caudovirales	Myoviridae	Eurybiavirus	32_0	Clustered	3	VC_32_0	3	0.0471	0.998502	0.047	1	1	1	1
1810	Prochlorococcus~phage~P-GSP1	Caudovirales	Autographiviridae	Lingvirus	315_0	Clustered	20	VC_315_0	20	0.8743	1	0.8743	16	2	1	1
1811	Prochlorococcus~phage~P-HM1	Caudovirales	Myoviridae	Eurybiavirus	32_0	Clustered	3	VC_32_0	3	0.0471	0.998502	0.047	1	1	1	1
1812	Prochlorococcus~phage~P-HM2	Caudovirales	Myoviridae	Eurybiavirus	32_0	Clustered	3	VC_32_0	3	0.0471	0.998502	0.047	1	1	1	1
1813	Prochlorococcus~phage~P-RSM4	Caudovirales	Myoviridae	Thaumasvirus	32_7	Clustered	2	VC_32_7	2	0.0137	0.93553	0.0129	1	1	1	1
1814	Prochlorococcus~phage~P-SSM2	Caudovirales	Myoviridae	Salacisavirus	32_29	Clustered/Singleton	1	VC_32_29	1	0	1	0	1	1	1	1
1815	Prochlorococcus~phage~P-SSM3	Caudovirales	Myoviridae	Unassigned	32_8	Clustered	2	VC_32_8	2	0.0145	0.944514	0.0137	1	1	1	1
1816	Prochlorococcus~phage~P-SSM4	Caudovirales	Myoviridae	Unassigned	32_8	Clustered	2	VC_32_8	2	0.0145	0.944514	0.0137	1	1	1	1
1817	Prochlorococcus~phage~P-SSM7	Caudovirales	Myoviridae	Palaemonvirus	32_12	Clustered/Singleton	1	VC_32_12	1	0	1	0	1	1	1	1
1818	Prochlorococcus~phage~P-SSP10	Caudovirales	Autographiviridae	Tangaroavirus	315_0	Clustered	20	VC_315_0	20	0.8743	1	0.8743	16	2	1	1
1819	Prochlorococcus~phage~P-SSP3	Caudovirales	Autographiviridae	Tritonvirus	315_0	Clustered	20	VC_315_0	20	0.8743	1	0.8743	16	2	1	1
1820	Prochlorococcus~phage~P-TIM68	Caudovirales	Myoviridae	Unassigned	32_27	Clustered/Singleton	1	VC_32_27	1	0	1	0	1	1	1	1
1821	Prochlorococcus~phage~Syn1	Caudovirales	Myoviridae	Vellamovirus	32_18	Clustered	2	VC_32_18	2	0.0174	0.931654	0.0162	1	1	1	1
1822	Prochlorococcus~phage~Syn33	Caudovirales	Myoviridae	Brizovirus	32_4	Clustered	3	VC_32_4	3	0.027	0.99162	0.0268	2	1	1	1
1823	Prochlorococcus~virus~PSSP7	Caudovirales	Podoviridae	Tiamatvirus	315_0	Clustered	20	VC_315_0	20	0.8743	1	0.8743	16	2	1	1
1824	Propionibacterium~phage~ATCC29399B_C	Caudovirales	Siphoviridae	Pa6virus	414_0	Clustered	70	VC_414_0	70	1	1	1	2	1	1	1
1825	Propionibacterium~phage~ATCC29399B_T	Caudovirales	Siphoviridae	Pa6virus	414_0	Clustered	70	VC_414_0	70	1	1	1	2	1	1	1
1826	Propionibacterium~phage~Anatole	Caudovirales	Siphoviridae	Anatolevirus	143_0	Clustered	6	VC_143_0	6	0.7139	1	0.7139	2	1	1	1
1827	Propionibacterium~phage~Attacne	Caudovirales	Siphoviridae	Pa6virus	414_0	Clustered	70	VC_414_0	70	1	1	1	2	1	1	1
1828	Propionibacterium~phage~B22	Caudovirales	Siphoviridae	Doucettevirus	143_0	Clustered	6	VC_143_0	6	0.7139	1	0.7139	2	1	1	1
1829	Propionibacterium~phage~B3	Caudovirales	Siphoviridae	Anatolevirus	143_0	Clustered	6	VC_143_0	6	0.7139	1	0.7139	2	1	1	1
1830	Propionibacterium~phage~BruceLethal	Caudovirales	Siphoviridae	Pahexavirus	414_0	Clustered	70	VC_414_0	70	1	1	1	2	1	1	1
1831	Propionibacterium~phage~Doucette	Caudovirales	Siphoviridae	Doucettevirus	143_0	Clustered	6	VC_143_0	6	0.7139	1	0.7139	2	1	1	1
1832	Propionibacterium~phage~E6	Caudovirales	Siphoviridae	Doucettevirus	143_0	Clustered	6	VC_143_0	6	0.7139	1	0.7139	2	1	1	1
1833	Propionibacterium~phage~Enoki	Caudovirales	Siphoviridae	Pahexavirus	414_0	Clustered	70	VC_414_0	70	1	1	1	2	1	1	1
1834	Propionibacterium~phage~G4	Caudovirales	Siphoviridae	Doucettevirus	143_0	Clustered	6	VC_143_0	6	0.7139	1	0.7139	2	1	1	1
1835	Propionibacterium~phage~Keiki	Caudovirales	Siphoviridae	Pa6virus	414_0	Clustered	70	VC_414_0	70	1	1	1	2	1	1	1
1836	Propionibacterium~phage~Kubed	Caudovirales	Siphoviridae	Pa6virus	414_0	Clustered	70	VC_414_0	70	1	1	1	2	1	1	1
1837	Propionibacterium~phage~Lauchelly	Caudovirales	Siphoviridae	Pa6virus	414_0	Clustered	70	VC_414_0	70	1	1	1	2	1	1	1
1838	Propionibacterium~phage~Moyashi	Caudovirales	Siphoviridae	Pahexavirus	414_0	Clustered	70	VC_414_0	70	1	1	1	2	1	1	1
1839	Propionibacterium~phage~MrAK	Caudovirales	Siphoviridae	Pa6virus	414_0	Clustered	70	VC_414_0	70	1	1	1	2	1	1	1
1840	Propionibacterium~phage~Ouroboros	Caudovirales	Siphoviridae	Pa6virus	414_0	Clustered	70	VC_414_0	70	1	1	1	2	1	1	1
1841	Propionibacterium~phage~P1.1	Caudovirales	Siphoviridae	Pa6virus	414_0	Clustered	70	VC_414_0	70	1	1	1	2	1	1	1
1842	Propionibacterium~phage~P100D	Caudovirales	Siphoviridae	Pa6virus	414_0	Clustered	70	VC_414_0	70	1	1	1	2	1	1	1
1843	Propionibacterium~phage~P100_1	Caudovirales	Siphoviridae	Pa6virus	414_0	Clustered	70	VC_414_0	70	1	1	1	2	1	1	1
1844	Propionibacterium~phage~P100_A	Caudovirales	Siphoviridae	Pa6virus	414_0	Clustered	70	VC_414_0	70	1	1	1	2	1	1	1
1845	Propionibacterium~phage~P101A	Caudovirales	Siphoviridae	Pa6virus	414_0	Clustered	70	VC_414_0	70	1	1	1	2	1	1	1
1846	Propionibacterium~phage~P104A	Caudovirales	Siphoviridae	Pa6virus	414_0	Clustered	70	VC_414_0	70	1	1	1	2	1	1	1
1847	Propionibacterium~phage~P105	Caudovirales	Siphoviridae	Pa6virus	414_0	Clustered	70	VC_414_0	70	1	1	1	2	1	1	1
1848	Propionibacterium~phage~P14	Caudovirales	Siphoviridae	Pa6virus	414_0	Clustered	70	VC_414_0	70	1	1	1	2	1	1	1
1849	Propionibacterium~phage~P9.1	Caudovirales	Siphoviridae	Pa6virus	414_0	Clustered	70	VC_414_0	70	1	1	1	2	1	1	1
1850	Propionibacterium~phage~PA1-14	Caudovirales	Siphoviridae	Pahexavirus	414_0	Clustered	70	VC_414_0	70	1	1	1	2	1	1	1
1851	Propionibacterium~phage~PA6	Caudovirales	Siphoviridae	Pa6virus	414_0	Clustered	70	VC_414_0	70	1	1	1	2	1	1	1
1852	Propionibacterium~phage~PAC1	Caudovirales	Siphoviridae	Pahexavirus	414_0	Clustered	70	VC_414_0	70	1	1	1	2	1	1	1
1853	Propionibacterium~phage~PAD20	Caudovirales	Siphoviridae	Pa6virus	414_0	Clustered	70	VC_414_0	70	1	1	1	2	1	1	1
1854	Propionibacterium~phage~PAS50	Caudovirales	Siphoviridae	Pa6virus	414_0	Clustered	70	VC_414_0	70	1	1	1	2	1	1	1
1855	Propionibacterium~phage~PHL009M11	Caudovirales	Siphoviridae	Pa6virus	414_0	Clustered	70	VC_414_0	70	1	1	1	2	1	1	1
1856	Propionibacterium~phage~PHL010M04	Caudovirales	Siphoviridae	Pahexavirus	414_0	Clustered	70	VC_414_0	70	1	1	1	2	1	1	1
1857	Propionibacterium~phage~PHL025M00	Caudovirales	Siphoviridae	Pa6virus	414_0	Clustered	70	VC_414_0	70	1	1	1	2	1	1	1
1858	Propionibacterium~phage~PHL030N00	Caudovirales	Siphoviridae	Pahexavirus	414_0	Clustered	70	VC_414_0	70	1	1	1	2	1	1	1
1859	Propionibacterium~phage~PHL037M02	Caudovirales	Siphoviridae	Pa6virus	414_0	Clustered	70	VC_414_0	70	1	1	1	2	1	1	1
1860	Propionibacterium~phage~PHL041M10	Caudovirales	Siphoviridae	Pa6virus	414_0	Clustered	70	VC_414_0	70	1	1	1	2	1	1	1
1861	Propionibacterium~phage~PHL055N00	Caudovirales	Siphoviridae	Pahexavirus	414_0	Clustered	70	VC_414_0	70	1	1	1	2	1	1	1
1862	Propionibacterium~phage~PHL060L00	Caudovirales	Siphoviridae	Pa6virus	414_0	Clustered	70	VC_414_0	70	1	1	1	2	1	1	1
1863	Propionibacterium~phage~PHL067M01	Caudovirales	Siphoviridae	Pa6virus	414_0	Clustered	70	VC_414_0	70	1	1	1	2	1	1	1
1864	Propionibacterium~phage~PHL067M10	Caudovirales	Siphoviridae	Pahexavirus	414_0	Clustered	70	VC_414_0	70	1	1	1	2	1	1	1
1865	Propionibacterium~phage~PHL070N00	Caudovirales	Siphoviridae	Pa6virus	414_0	Clustered	70	VC_414_0	70	1	1	1	2	1	1	1
1866	Propionibacterium~phage~PHL071N05	Caudovirales	Siphoviridae	Pa6virus	414_0	Clustered	70	VC_414_0	70	1	1	1	2	1	1	1
1867	Propionibacterium~phage~PHL082M00	Caudovirales	Siphoviridae	Pahexavirus	414_0	Clustered	70	VC_414_0	70	1	1	1	2	1	1	1
1868	Propionibacterium~phage~PHL082M03	Caudovirales	Siphoviridae	Pa6virus	414_0	Clustered	70	VC_414_0	70	1	1	1	2	1	1	1
1869	Propionibacterium~phage~PHL085N00	Caudovirales	Siphoviridae	Pahexavirus	414_0	Clustered	70	VC_414_0	70	1	1	1	2	1	1	1
1870	Propionibacterium~phage~PHL092M00	Caudovirales	Siphoviridae	Pa6virus	414_0	Clustered	70	VC_414_0	70	1	1	1	2	1	1	1
1871	Propionibacterium~phage~PHL095N00	Caudovirales	Siphoviridae	Pa6virus	414_0	Clustered	70	VC_414_0	70	1	1	1	2	1	1	1
1872	Propionibacterium~phage~PHL111M01	Caudovirales	Siphoviridae	Pa6virus	414_0	Clustered	70	VC_414_0	70	1	1	1	2	1	1	1
1873	Propionibacterium~phage~PHL112N00	Caudovirales	Siphoviridae	Pa6virus	414_0	Clustered	70	VC_414_0	70	1	1	1	2	1	1	1
1874	Propionibacterium~phage~PHL113M01	Caudovirales	Siphoviridae	Pa6virus	414_0	Clustered	70	VC_414_0	70	1	1	1	2	1	1	1
1875	Propionibacterium~phage~PHL114L00	Caudovirales	Siphoviridae	Pa6virus	414_0	Clustered	70	VC_414_0	70	1	1	1	2	1	1	1
1876	Propionibacterium~phage~PHL116M00	Caudovirales	Siphoviridae	Pa6virus	414_0	Clustered	70	VC_414_0	70	1	1	1	2	1	1	1
1877	Propionibacterium~phage~PHL117M00	Caudovirales	Siphoviridae	Pa6virus	414_0	Clustered	70	VC_414_0	70	1	1	1	2	1	1	1
1878	Propionibacterium~phage~PHL117M01	Caudovirales	Siphoviridae	Pa6virus	414_0	Clustered	70	VC_414_0	70	1	1	1	2	1	1	1
1879	Propionibacterium~phage~PHL132N00	Caudovirales	Siphoviridae	Pa6virus	414_0	Clustered	70	VC_414_0	70	1	1	1	2	1	1	1
1880	Propionibacterium~phage~PHL141N00	Caudovirales	Siphoviridae	Pa6virus	414_0	Clustered	70	VC_414_0	70	1	1	1	2	1	1	1
1881	Propionibacterium~phage~PHL150M00	Caudovirales	Siphoviridae	Pahexavirus	414_0	Clustered	70	VC_414_0	70	1	1	1	2	1	1	1
1882	Propionibacterium~phage~PHL151M00	Caudovirales	Siphoviridae	Pa6virus	414_0	Clustered	70	VC_414_0	70	1	1	1	2	1	1	1
1883	Propionibacterium~phage~PHL151N00	Caudovirales	Siphoviridae	Pa6virus	414_0	Clustered	70	VC_414_0	70	1	1	1	2	1	1	1
1884	Propionibacterium~phage~PHL152M00	Caudovirales	Siphoviridae	Pa6virus	414_0	Clustered	70	VC_414_0	70	1	1	1	2	1	1	1
1885	Propionibacterium~phage~PHL163M00	Caudovirales	Siphoviridae	Pa6virus	414_0	Clustered	70	VC_414_0	70	1	1	1	2	1	1	1
1886	Propionibacterium~phage~PHL171M01	Caudovirales	Siphoviridae	Pa6virus	414_0	Clustered	70	VC_414_0	70	1	1	1	2	1	1	1
1887	Propionibacterium~phage~PHL179M00	Caudovirales	Siphoviridae	Pa6virus	414_0	Clustered	70	VC_414_0	70	1	1	1	2	1	1	1
1888	Propionibacterium~phage~PHL194M00	Caudovirales	Siphoviridae	Pa6virus	414_0	Clustered	70	VC_414_0	70	1	1	1	2	1	1	1
1889	Propionibacterium~phage~PHL199M00	Caudovirales	Siphoviridae	Pa6virus	414_0	Clustered	70	VC_414_0	70	1	1	1	2	1	1	1
1890	Propionibacterium~phage~PHL301M00	Caudovirales	Siphoviridae	Pa6virus	414_0	Clustered	70	VC_414_0	70	1	1	1	2	1	1	1
1891	Propionibacterium~phage~PHL308M00	Caudovirales	Siphoviridae	Pa6virus	414_0	Clustered	70	VC_414_0	70	1	1	1	2	1	1	1
1892	Propionibacterium~phage~Pacnes~2012-15	Caudovirales	Siphoviridae	Pa6virus	414_0	Clustered	70	VC_414_0	70	1	1	1	2	1	1	1
1893	Propionibacterium~phage~Pirate	Caudovirales	Siphoviridae	Pa6virus	414_0	Clustered	70	VC_414_0	70	1	1	1	2	1	1	1
1894	Propionibacterium~phage~Procrass1	Caudovirales	Siphoviridae	Pa6virus	414_0	Clustered	70	VC_414_0	70	1	1	1	2	1	1	1
1895	Propionibacterium~phage~QueenBey	Caudovirales	Siphoviridae	Pahexavirus	414_0	Clustered	70	VC_414_0	70	1	1	1	2	1	1	1
1896	Propionibacterium~phage~SKKY	Caudovirales	Siphoviridae	Pa6virus	414_0	Clustered	70	VC_414_0	70	1	1	1	2	1	1	1
1897	Propionibacterium~phage~Solid	Caudovirales	Siphoviridae	Pa6virus	414_0	Clustered	70	VC_414_0	70	1	1	1	2	1	1	1
1898	Propionibacterium~phage~Stormborn	Caudovirales	Siphoviridae	Pa6virus	414_0	Clustered	70	VC_414_0	70	1	1	1	2	1	1	1
1899	Propionibacterium~phage~Wizzo	Caudovirales	Siphoviridae	Pa6virus	414_0	Clustered	70	VC_414_0	70	1	1	1	2	1	1	1
1900	Proteus~phage~Mydo	Caudovirales	Myoviridae	Unassigned	71_1	Clustered	5	VC_71_1	5	0.1425	0.999999	0.1425	1	1	1	1
1901	Proteus~phage~Myduc	Caudovirales	Myoviridae	Unassigned	97_0	Clustered	11	VC_97_0	11	0.8503	1	0.8503	5	2	1	1
1902	Proteus~phage~PM~116	Caudovirales	Autographiviridae	Acadevirus	288_0	Clustered	23	VC_288_0	23	0.7107	1	0.7107	7	2	1	1
1903	Proteus~phage~PM~85	Caudovirales	Autographiviridae	Acadevirus	288_0	Clustered	23	VC_288_0	23	0.7107	1	0.7107	7	2	1	1
1904	Proteus~phage~PM~93	Caudovirales	Autographiviridae	Acadevirus	288_0	Clustered	23	VC_288_0	23	0.7107	1	0.7107	7	2	1	1
1905	Proteus~phage~PM135	Caudovirales	Demerecviridae	Novosibvirus	94_0	Clustered	3	VC_94_0	3	0.0312	0.99851	0.0312	2	2	1	1
1906	Proteus~phage~Privateer	Caudovirales	Podoviridae	Unassigned	86_0	Clustered	2	VC_86_0	2	0.1671	0.952255	0.1591	1	1	1	1
1907	Proteus~phage~Stubb	Caudovirales	Demerecviridae	Novosibvirus	94_0	Clustered	3	VC_94_0	3	0.0312	0.99851	0.0312	2	2	1	1
1908	Proteus~phage~VB_PmiS-Isfahan	Caudovirales	Siphoviridae	Gorganvirus	328_0	Clustered	4	VC_328_0	4	0.8916	0.999944	0.8916	3	2	1	1
1909	Proteus~phage~pPM_01	Caudovirales	Siphoviridae	Chivirus	18_0	Clustered	20	VC_18_0	20	0.8603	1	0.8603	2	2	2	1
1910	Proteus~phage~vB_PmiP_Pm5460	Caudovirales	Autographiviridae	Acadevirus	288_0	Clustered	23	VC_288_0	23	0.7107	1	0.7107	7	2	1	1
1911	Providencia~phage~Redjac	Caudovirales	Siphoviridae	Chivirus	18_0	Clustered	20	VC_18_0	20	0.8603	1	0.8603	2	2	2	1
1912	Providencia~phage~vB_PreS_PR1	Caudovirales	Siphoviridae	Priunavirus	94_0	Clustered	3	VC_94_0	3	0.0312	0.99851	0.0312	2	2	1	1
1913	Pseudoalteromonas~phage~BS5	Caudovirales	Siphoviridae	Unassigned	99_0	Clustered	5	VC_99_0	5	0.2082	0.989945	0.2061	1	1	1	1
1914	Pseudoalteromonas~phage~C5a	Caudovirales	Myoviridae	Catalunyavirus	107_0	Clustered	14	VC_107_0	14	0.9098	1	0.9098	8	1	1	1
1915	Pseudoalteromonas~phage~Cr39582	Vinavirales	Corticoviridae	Corticovirus	416_0	Clustered	2	VC_416_0	2	1	1	1	1	1	1	1
1916	Pseudoalteromonas~phage~H101	Caudovirales	Myoviridae	Unassigned	54_0	Clustered/Singleton	1	VC_54_0	1	0	1	0	1	1	1	1
1917	Pseudoalteromonas~phage~H103	Caudovirales	Siphoviridae	Unassigned	99_0	Clustered	5	VC_99_0	5	0.2082	0.989945	0.2061	1	1	1	1
1918	Pseudoalteromonas~phage~H105/1	Caudovirales	Siphoviridae	Unassigned	99_0	Clustered	5	VC_99_0	5	0.2082	0.989945	0.2061	1	1	1	1
1919	Pseudoalteromonas~phage~PH1	Caudovirales	Podoviridae	Kafunavirus	327_0	Clustered	3	VC_327_0	3	1	1	1	2	1	1	1
1920	Pseudoalteromonas~phage~SL20	Caudovirales	Myoviridae	Unassigned	54_1	Clustered/Singleton	1	VC_54_1	1	0	1	0	1	1	1	1
1921	Pseudoalteromonas~phage~pYD6-A	Caudovirales	Podoviridae	Unassigned	9_1	Clustered	3	VC_9_1	3	0.187	0.998468	0.1867	1	1	1	1
1922	Pseudoalteromonas~virus~PM2	Vinavirales	Corticoviridae	Corticovirus	416_0	Clustered	2	VC_416_0	2	1	1	1	1	1	1	1
1923	Pseudomonad~phage~gh-1	Caudovirales	Podoviridae	T7virus	285_0	Clustered	18	VC_285_0	18	0.543	1	0.543	7	2	1	1
1924	Pseudomonas~phage~14-1	Caudovirales	Myoviridae	Pbunavirus	246_0	Clustered	27	VC_246_0	27	0.7839	1	0.7839	1	1	1	1
1925	Pseudomonas~phage~22PfluR64PP	Caudovirales	Autographiviridae	Pifdecavirus	285_0	Clustered	18	VC_285_0	18	0.543	1	0.543	7	2	1	1
1926	Pseudomonas~phage~73	Caudovirales	Siphoviridae	Septima3virus	1_0	Clustered	12	VC_1_0	12	0.7025	1	0.7025	5	1	1	1
1927	Pseudomonas~phage~AF	Caudovirales	Podoviridae	Unassigned	230_0	Clustered	3	VC_230_0	3	0.1319	0.943606	0.1245	2	1	1	1
1928	Pseudomonas~phage~Andromeda	Caudovirales	Autographiviridae	Bifseptvirus	79_0	Clustered	19	VC_79_0	19	0.4247	1	0.4247	14	1	1	1
1929	Pseudomonas~phage~B3	Caudovirales	Siphoviridae	Beetrevirus	250_0	Clustered	5	VC_250_0	5	0.3184	1	0.3184	2	1	1	1
1930	Pseudomonas~phage~Bf7	Caudovirales	Autographiviridae	Bifseptvirus	79_0	Clustered	19	VC_79_0	19	0.4247	1	0.4247	14	1	1	1
1931	Pseudomonas~phage~Bjorn	Caudovirales	Podoviridae	Bjornvirus	88_0	Clustered	13	VC_88_0	13	0.9019	1	0.9019	5	1	1	1
1932	Pseudomonas~phage~BrSP1	Caudovirales	Myoviridae	Pbunavirus	246_0	Clustered	27	VC_246_0	27	0.7839	1	0.7839	1	1	1	1
1933	Pseudomonas~phage~C11	Caudovirales	Myoviridae	Pakpunavirus	51_0	Clustered	15	VC_51_0	15	0.674	1	0.674	1	1	1	1
1934	Pseudomonas~phage~DL54	Caudovirales	Podoviridae	Bruynoghevirus	88_0	Clustered	13	VC_88_0	13	0.9019	1	0.9019	5	1	1	1
1935	Pseudomonas~phage~DL60	Caudovirales	Myoviridae	Pbunavirus	246_0	Clustered	27	VC_246_0	27	0.7839	1	0.7839	1	1	1	1
1936	Pseudomonas~phage~DL62	Caudovirales	Autographiviridae	Phikmvvirus	336_0	Clustered	17	VC_336_0	17	0.842	1	0.842	1	2	1	1
1937	Pseudomonas~phage~DL64	Caudovirales	Podoviridae	Litunavirus	8_1	Clustered	9	VC_8_1	9	0.5371	1	0.5371	2	1	1	1
1938	Pseudomonas~phage~DL68	Caudovirales	Myoviridae	Pbunavirus	246_0	Clustered	27	VC_246_0	27	0.7839	1	0.7839	1	1	1	1
1939	Pseudomonas~phage~Dobby	Caudovirales	Myoviridae	Citexvirus	108_0	Clustered	44	VC_108_0	44	0.8537	1	0.8537	14	1	1	1
1940	Pseudomonas~phage~EL	Caudovirales	Myoviridae	Elvirus	305_1	Clustered	2	VC_305_1	2	0.0568	0.953791	0.0542	2	1	1	1
1941	Pseudomonas~phage~EPa61	Caudovirales	Myoviridae	Pbunavirus	246_0	Clustered	27	VC_246_0	27	0.7839	1	0.7839	1	1	1	1
1942	Pseudomonas~phage~F10	Caudovirales	Siphoviridae	Unassigned	311_0	Clustered	3	VC_311_0	3	0.6847	0.996459	0.6823	1	1	1	1
1943	Pseudomonas~phage~F8	Caudovirales	Myoviridae	Pbunavirus	246_0	Clustered	27	VC_246_0	27	0.7839	1	0.7839	1	1	1	1
1944	Pseudomonas~phage~H70	Caudovirales	Siphoviridae	Casadabanvirus	251_0	Clustered	19	VC_251_0	19	0.8432	1	0.8432	2	1	1	1
1945	Pseudomonas~phage~Henninger	Caudovirales	Autographiviridae	Ghunavirus	285_0	Clustered	18	VC_285_0	18	0.543	1	0.543	7	2	1	1
1946	Pseudomonas~phage~JBD24	Caudovirales	Siphoviridae	Casadabanvirus	251_0	Clustered	19	VC_251_0	19	0.8432	1	0.8432	2	1	1	1
1947	Pseudomonas~phage~JBD25	Caudovirales	Siphoviridae	Unassigned	250_0	Clustered	5	VC_250_0	5	0.3184	1	0.3184	2	1	1	1
1948	Pseudomonas~phage~JBD30	Caudovirales	Siphoviridae	Casadabanvirus	251_0	Clustered	19	VC_251_0	19	0.8432	1	0.8432	2	1	1	1
1949	Pseudomonas~phage~JBD44	Caudovirales	Siphoviridae	Unassigned	49_1	Clustered/Singleton	1	VC_49_1	1	0	1	0	1	1	1	1
1950	Pseudomonas~phage~JBD5	Caudovirales	Siphoviridae	Casadabanvirus	251_0	Clustered	19	VC_251_0	19	0.8432	1	0.8432	2	1	1	1
1951	Pseudomonas~phage~JBD67	Caudovirales	Siphoviridae	Beetrevirus	250_0	Clustered	5	VC_250_0	5	0.3184	1	0.3184	2	1	1	1
1952	Pseudomonas~phage~JBD69	Caudovirales	Siphoviridae	Casadabanvirus	251_0	Clustered	19	VC_251_0	19	0.8432	1	0.8432	2	1	1	1
1953	Pseudomonas~phage~JBD88a	Caudovirales	Siphoviridae	Casadabanvirus	251_0	Clustered	19	VC_251_0	19	0.8432	1	0.8432	2	1	1	1
1954	Pseudomonas~phage~JBD93	Caudovirales	Siphoviridae	Casadabanvirus	251_0	Clustered	19	VC_251_0	19	0.8432	1	0.8432	2	1	1	1
1955	Pseudomonas~phage~JD024	Caudovirales	Siphoviridae	Casadabanvirus	251_0	Clustered	19	VC_251_0	19	0.8432	1	0.8432	2	1	1	1
1956	Pseudomonas~phage~JD18	Caudovirales	Siphoviridae	Beetrevirus	250_0	Clustered	5	VC_250_0	5	0.3184	1	0.3184	2	1	1	1
1957	Pseudomonas~phage~JG004	Caudovirales	Myoviridae	Pakpunavirus	51_0	Clustered	15	VC_51_0	15	0.674	1	0.674	1	1	1	1
1958	Pseudomonas~phage~JG024	Caudovirales	Myoviridae	Pbunavirus	246_0	Clustered	27	VC_246_0	27	0.7839	1	0.7839	1	1	1	1
1959	Pseudomonas~phage~K5	Caudovirales	Myoviridae	Pakpunavirus	51_0	Clustered	15	VC_51_0	15	0.674	1	0.674	1	1	1	1
1960	Pseudomonas~phage~K8	Caudovirales	Myoviridae	Pakpunavirus	51_0	Clustered	15	VC_51_0	15	0.674	1	0.674	1	1	1	1
1961	Pseudomonas~phage~KPP12	Caudovirales	Myoviridae	Pbunavirus	246_0	Clustered	27	VC_246_0	27	0.7839	1	0.7839	1	1	1	1
1962	Pseudomonas~phage~KPP21	Caudovirales	Podoviridae	Luz7virus	8_0	Clustered	2	VC_8_0	2	0.0935	0.955699	0.0894	1	1	1	1
1963	Pseudomonas~phage~KPP25	Caudovirales	Podoviridae	Kpp25virus	417_0	Clustered	2	VC_417_0	2	1	1	1	1	1	1	1
1964	Pseudomonas~phage~LBL3	Caudovirales	Myoviridae	Pbunavirus	246_0	Clustered	27	VC_246_0	27	0.7839	1	0.7839	1	1	1	1
1965	Pseudomonas~phage~LIT1	Caudovirales	Podoviridae	Lit1virus	8_1	Clustered	9	VC_8_1	9	0.5371	1	0.5371	2	1	1	1
1966	Pseudomonas~phage~LKA1	Caudovirales	Podoviridae	Phikmvvirus	322_0	Clustered	2	VC_322_0	2	0.0293	0.953764	0.0279	2	2	1	1
1967	Pseudomonas~phage~LKD16	Caudovirales	Autographiviridae	Phikmvvirus	336_0	Clustered	17	VC_336_0	17	0.842	1	0.842	1	2	1	1
1968	Pseudomonas~phage~LKO4	Caudovirales	Siphoviridae	Yuavirus	2_0	Clustered	5	VC_2_0	5	0.4992	1	0.4992	1	1	1	1
1969	Pseudomonas~phage~LMA2	Caudovirales	Myoviridae	Pbunavirus	246_0	Clustered	27	VC_246_0	27	0.7839	1	0.7839	1	1	1	1
1970	Pseudomonas~phage~LUZ19	Caudovirales	Autographiviridae	Phikmvvirus	336_0	Clustered	17	VC_336_0	17	0.842	1	0.842	1	2	1	1
1971	Pseudomonas~phage~LUZ7	Caudovirales	Podoviridae	Luz7virus	8_0	Clustered	2	VC_8_0	2	0.0935	0.955699	0.0894	1	1	1	1
1972	Pseudomonas~phage~Lana	Caudovirales	Siphoviridae	Lanavirus	418_0	Clustered	2	VC_418_0	2	0.9037	0.729854	0.6596	2	1	1	1
1973	Pseudomonas~phage~Lu11	Caudovirales	Myoviridae	Unassigned	325_0	Clustered/Singleton	1	VC_325_0	1	0	1	0	1	1	1	1
1974	Pseudomonas~phage~MD8	Caudovirales	Siphoviridae	Unassigned	311_0	Clustered	3	VC_311_0	3	0.6847	0.996459	0.6823	1	1	1	1
1975	Pseudomonas~phage~MP1412	Caudovirales	Siphoviridae	Yuavirus	2_0	Clustered	5	VC_2_0	5	0.4992	1	0.4992	1	1	1	1
1976	Pseudomonas~phage~MP42	Caudovirales	Siphoviridae	Casadabanvirus	251_0	Clustered	19	VC_251_0	19	0.8432	1	0.8432	2	1	1	1
1977	Pseudomonas~phage~MP48	Caudovirales	Siphoviridae	Casadabanvirus	251_0	Clustered	19	VC_251_0	19	0.8432	1	0.8432	2	1	1	1
1978	Pseudomonas~phage~MPK6	Caudovirales	Autographiviridae	Phikmvvirus	336_0	Clustered	17	VC_336_0	17	0.842	1	0.842	1	2	1	1
1979	Pseudomonas~phage~MPK7	Caudovirales	Autographiviridae	Phikmvvirus	336_0	Clustered	17	VC_336_0	17	0.842	1	0.842	1	2	1	1
1980	Pseudomonas~phage~NH-4	Caudovirales	Myoviridae	Pbunavirus	246_0	Clustered	27	VC_246_0	27	0.7839	1	0.7839	1	1	1	1
1981	Pseudomonas~phage~NV1	Caudovirales	Podoviridae	Vicosavirus	88_0	Clustered	13	VC_88_0	13	0.9019	1	0.9019	5	1	1	1
1982	Pseudomonas~phage~O4	Caudovirales	Podoviridae	Unassigned	89_0	Clustered	4	VC_89_0	4	0.5142	0.999969	0.5142	1	1	1	1
1983	Pseudomonas~phage~OBP	Caudovirales	Myoviridae	Unassigned	305_0	Clustered	2	VC_305_0	2	0.1031	0.953085	0.0983	1	1	1	1
1984	Pseudomonas~phage~PA01	Caudovirales	Myoviridae	Pbunavirus	246_0	Clustered	27	VC_246_0	27	0.7839	1	0.7839	1	1	1	1
1985	Pseudomonas~phage~PA10	Caudovirales	Myoviridae	Pakpunavirus	51_0	Clustered	15	VC_51_0	15	0.674	1	0.674	1	1	1	1
1986	Pseudomonas~phage~PA11	Caudovirales	Podoviridae	Unassigned	89_0	Clustered	4	VC_89_0	4	0.5142	0.999969	0.5142	1	1	1	1
1987	Pseudomonas~phage~PA26	Caudovirales	Podoviridae	Lit1virus	8_1	Clustered	9	VC_8_1	9	0.5371	1	0.5371	2	1	1	1
1988	Pseudomonas~phage~PA5	Caudovirales	Myoviridae	Pbunavirus	246_0	Clustered	27	VC_246_0	27	0.7839	1	0.7839	1	1	1	1
1989	Pseudomonas~phage~PAE1	Caudovirales	Siphoviridae	Yuavirus	2_0	Clustered	5	VC_2_0	5	0.4992	1	0.4992	1	1	1	1
1990	Pseudomonas~phage~PAJU2	Caudovirales	Siphoviridae	Unassigned	49_3	Clustered/Singleton	1	VC_49_3	1	0	1	0	1	1	1	1
1991	Pseudomonas~phage~PAK_P1	Caudovirales	Myoviridae	Pakpunavirus	51_0	Clustered	15	VC_51_0	15	0.674	1	0.674	1	1	1	1
1992	Pseudomonas~phage~PAK_P2	Caudovirales	Myoviridae	Pakpunavirus	51_0	Clustered	15	VC_51_0	15	0.674	1	0.674	1	1	1	1
1993	Pseudomonas~phage~PAK_P4	Caudovirales	Myoviridae	Pakpunavirus	51_0	Clustered	15	VC_51_0	15	0.674	1	0.674	1	1	1	1
1994	Pseudomonas~phage~PAXYB1	Caudovirales	Autographiviridae	Phikmvvirus	336_0	Clustered	17	VC_336_0	17	0.842	1	0.842	1	2	1	1
1995	Pseudomonas~phage~PB1	Caudovirales	Myoviridae	Pbunavirus	246_0	Clustered	27	VC_246_0	27	0.7839	1	0.7839	1	1	1	1
1996	Pseudomonas~phage~PEV2	Caudovirales	Podoviridae	Lit1virus	8_1	Clustered	9	VC_8_1	9	0.5371	1	0.5371	2	1	1	1
1997	Pseudomonas~phage~PFP1	Caudovirales	Autographiviridae	Pifdecavirus	285_0	Clustered	18	VC_285_0	18	0.543	1	0.543	7	2	1	1
1998	Pseudomonas~phage~PMBT3	Caudovirales	Siphoviridae	Maxrubnervirus	418_0	Clustered	2	VC_418_0	2	0.9037	0.729854	0.6596	2	1	1	1
[truncated: 1,543 more rows]

## Sheet: Table S4
Phage name	CDS	connector	head and packaging	integration and excision	lysis	other	tail	transcription regulation	unknown function	tRNAs	CRISPRs	tmRNAs	VFDB_Virulence_Factors	CARD_AMR_Genes	DNA, RNA and nucleotide metabolism	moron, auxiliary metabolic gene and host takeover
Alsa_1	265	0	16	2*	5	17	13	2	178	0	0	0	0	0	26	6
Alsa_2	256	0	16	2*	5	15	13	2	170	0	0	0	0	0	27	6
Alsa_3	262	0	16	2*	5	15	15	2	173	0	0	0	0	0	29	5
Alsa_4	270	0	17	2*	5	14	15	2	182	0	0	0	0	0	28	5
S-CoN_Ph1	159	5	6	0	2	6	8	3	100	1	0	0	0	0	22	7
S-CoN_Ph2	162	5	6	0	2	5	9	3	103	1	0	0	0	0	23	6
S-CoN_Ph3	162	4	6	0	3	7	9	3	102	1	0	0	0	0	22	6
S-CoN_Ph4	173	4	8	0	2	7	8	3	112	1	0	0	0	0	23	6
S-CoN_Ph5	168	4	6	0	2	7	8	3	108	1	0	0	0	0	23	7
S-CoN_Ph6	164	4	6	0	3	6	10	3	104	1	0	0	0	0	23	5
S-CoN_Ph7	183	6	7	0	2	7	10	4	115	1	0	0	0	0	25	7
S-CoN_Ph8	177	4	7	0	3	7	7	4	114	1	0	0	0	0	26	5
S-CoN_Ph9	165	4	7	0	2	6	8	3	107	1	0	0	0	0	23	5
S-CoN_Ph10	169	5	6	0	3	6	9	3	107	1	0	0	0	0	24	6
S-CoN_Ph11	232	5	10	0	3	8	10	3	162	1	0	0	0	0	24	7
S-CoN_Ph12	187	5	7	0	2	8	9	3	123	1	0	0	0	0	23	7
S-CoN_Ph13	211	7	17	0	2	7	11	5	125	2	0	0	0	0	29	8
S-CoN_Ph14	167	5	5	0	2	6	8	4	106	1	0	0	0	0	25	6
S-CoN_Ph15	170	5	5	0	2	7	9	4	108	1	0	0	0	0	24	6
S-CoN_Ph16	182	5	5	0	2	6	10	4	117	1	0	0	0	0	26	7
S-CoN_Ph17	269	6	11	0	3	6	9	3	196	1	0	0	0	0	33	2
S-CoN_Ph18	85	4	6	1	2	4	6	5	43	0	0	0	0	0	13	1
S-CoN_Ph19	80	4	4	1	2	4	6	5	40	0	0	0	0	0	13	1
S-CoN_Ph20	84	4	6	1	2	4	6	5	42	0	0	0	0	0	13	1
S-CoN_Ph21	77	4	5	1	2	4	5	5	37	0	0	0	0	0	13	1
S-CoN_Ph22	80	4	5	1	2	4	5	5	40	0	0	0	0	0	13	1
S-CoN_Ph23	78	4	5	1	2	5	4	5	37	0	0	0	0	0	14	1
S-CoN_Ph24	67	4	6	1	2	4	4	4	30	0	0	0	0	0	11	1
S-CoN_Ph25	27	2	4	0	2	0	2	0	14	0	0	0	0	0	3	0
S-CoN_Ph26	179	2	10	0	0	2	2	1	151	0	0	0	0	0	11	0
S-CoN_Ph27	107	4	7	0	5	4	8	0	60	0	0	0	0	0	19	0
S-CoN_Ph28	24	2	3	0	2	0	2	0	14	0	0	0	0	0	1	0
S-CoN_Ph29	25	2	3	0	1	0	2	0	16	0	0	0	0	0	1	0
S-CoN_Ph30	25	2	3	0	1	0	2	0	14	0	0	0	0	0	3	0
S-CoN_Ph31	29	3	3	0	1	0	2	0	18	0	0	0	0	0	2	0
S-CoN_Ph32	34	2	3	0	2	0	2	0	24	0	0	0	0	0	1	0
S-CoN_Ph33	32	2	3	0	2	0	3	0	21	0	0	0	0	0	1	0
S-CoN_Ph34	40	2	6	0	2	0	3	0	24	0	0	0	0	0	3	0
S-CoN_Ph35	75	3	11	0	1	0	4	0	54	0	0	0	0	0	2	0
S-CoN_Ph36	27	2	4	0	2	0	2	0	14	0	0	0	0	0	3	0
* HHpred support these are short putative carbohydrates binding domain proteins

## Sheet: Table S5
Protein	Phage name	Query	Hit type	PSSM-ID	From	To	E-Value	Bitscore	Accession	Short name	Incomplete	Superfamily
Endolysin	Alsa_1	WNM50355	superfamily	226656	6	136	1.12184e-27	104.187	cl27490	LytD superfamily	N	-
		WNM50566	specific	428397	23	115	1.58446e-08	50.4983	pfam05257	CHAP	-	cl21534
		WNM50567	specific	133475	33	166	5.3673e-21	86.5738	cd06583	PGRP	-	cl02712
	Alsa_2	WNM50806	specific	428397	23	115	1.66573e-08	50.4983	pfam05257	CHAP	-	cl21534
		WNM50807	specific	133475	33	166	1.83165e-21	87.7294	cd06583	PGRP	-	cl02712
		WNM50857	superfamily	226656	6	136	2.5133e-27	103.416	cl27490	LytD	N
	Alsa_3	WNM50902	superfamily	226656	6	136	1.90733e-27	103.801	cl27490	LytD superfamily	N	-
		WNM50951	specific	133475	33	166	5.15005e-21	86.5738	cd06583	PGRP	-	cl02712
		WNM50952	specific	428397	23	115	2.0757e-08	50.1131	pfam05257	CHAP	-	cl21534
	Alsa_4	WNM51153	superfamily	226656	6	136	1.90733e-27	103.801	cl27490	LytD superfamily	N	-
		WNM51205	specific	133475	33	166	5.15005e-21	86.5738	cd06583	PGRP	-	cl02712
		WNM51206	specific	428397	23	115	2.0757e-08	50.1131	pfam05257	CHAP	-	cl21534
Transglycosylase	Alsa_1	WNM50529	superfamily	444762	184	242	8.96475e-08	48.1448	cl00222	Lyz-like superfamily	-	-
	Alsa_2	WNM50776	superfamily	444762	103	161	3.26715e-08	48.1448	cl00222	Lyz-like superfamily	-	-
	Alsa_3	WNM50983	superfamily	444762	184	242	8.96475e-08	48.1448	cl00222	Lyz-like superfamily	-	-
	Alsa_4	WNM51240	superfamily	444762	123	181	8.33963e-08	47.3744	cl00222	Lyz-like superfamily	-	-
(-): Complete conserved domains
(N): Incomplete at the N-terminus

## Sheet: Table S6
Isolates ID	Sequence type (ST)	Allelic profile
S. hominis		arcC	glpK	gtr	pta	tpiA	tuf
106090	94	27	2	14	1	2	3
DSM-15614	2	1	1	7	1	1	1
106102N1	95	2	2	21	1	6	3
NCTC11320	96	28	8	1	3	8	4
LIV1215	97	22	2	22	13	2	4
LIV1216	97	22	2	22	13	2	4
LIV1217	68	22	2	18	13	2	4
LIV1218	96	28	8	1	3	8	4
LIV1219	97	22	2	22	13	2	4
LIV1220	97	22	2	22	13	2	4
LIV1221	97	22	2	22	13	2	4
J23	97	22	2	22	13	2	4
J25	97	22	2	22	13	2	4
058116N1	67	14	2	7	1	6	3
B10	68	22	2	18	13	2	4
C80	102	27	2	22	15	16	4
hom_32	89	6	1	3	1	6	3
hom_82	90	23	2	7	1	6	3
hom_17	98	29	5	1	8	7	3
J14	99	24	2	22	8	15	4
J17	97	22	2	22	13	2	4
J20	99	24	2	22	8	15	4
J24	100	27	2	18	3	2	4
J4	97	22	2	22	13	2	4
J6	97	22	2	22	13	2	4
SK119	3	8	2	1	3	2	4
VCU122	101	27	2	14	1	2	4

## Sheet: Table S7
Bacterial spacies	S. epidermidis																					S. capitis																					S. hominis
Strain no.	BEN25			BEN33			BEN124			BEN142			BEN150			BEN158			LIV1223			BEN122			DSM61717			62			65			104			BEN041			86			NCTC11320			LIV1218			LIV1217
phage ID	Spot assay	PFU/ml	EOP	Spot assay	PFU/ml	EOP	Spot assay	PFU/ml	EOP	Spot assay	PFU/ml	EOP	Spot assay	PFU/ml	EOP	Spot assay	PFU/ml	EOP	Spot assay	PFU/ml	EOP	Spot assay	PFU/ml	EOP	Spot assay	PFU/ml	EOP	Spot assay	PFU/ml	EOP	Spot assay	PFU/ml	EOP	Spot assay	PFU/ml	EOP	Spot assay	PFU/ml	EOP	Spot assay	PFU/ml	EOP	spot assay	PFU/ml	EOP	spot assay	PFU/ml	EOP	spot assay
Alsa_1	-		N/D	-		N/D	-		N/D	-		N/D	-		N/D	-		N/D	-		N/D	+	0	N/D	+	0	0	+	63333.3	7.30769e-05	+	6000000	0.00692308	++	1.46667e+09	1.69231	++	2.66667e+07	0.0307692	-		N/D	++	1.06667e+09	0	++	8.66667e+08	1	+
Alsa_2	-		N/D	-		N/D	-		N/D	-		N/D	-		N/D	-		N/D	-		N/D	+	2333.33	3.0837e-06	+	0	0	-		N/D	-		N/D	++	1200000000	1.5859	-		N/D	-		N/D	-		N/D	-		N/D	-
Alsa_3	-		N/D	-		N/D	-		N/D	-		N/D	-		N/D	-		N/D	-		N/D	+	0	0	+	0	0	+	300	3.75e-07	+	0	0	++	800000000	1	-		N/D			N/D	-		N/D	-		N/D	-
Alsa_4	-		N/D	-		N/D	-		N/D	-		N/D	-		N/D	-		N/D	-		N/D	-		N/D	-		N/D	-		N/D	-		N/D	++	2.33333e+07	1	-		N/D	-		N/D	-		N/D	-		N/D	-
S-CoN_Ph1	++	40000	0.000151707	++	5666.67	2.14918e-05	++	2000	0	++	75333.3	0	++	390000	0	-		N/D	-		N/D	+	2.36667e+07	0.0897598	-		N/D	+	1100000	0.00417193	++	18000	6.8268e-05	++	2.63667e+08	1	++	2.86667e+08	1.08723	++	7.66667e+08	2.90771	-		N/D	-		N/D	-
S-CoN_Ph2	++	100000	0.0566038	-		N/D	-		N/D	-		N/D	-		N/D	-		N/D	-		N/D	-		N/D	-		N/D	++	4000	0.00226415	-		N/D	++	1.76667e+06	1	++	2100000	1.19	++	5.66667e+06	3.20755	-		N/D	-		N/D	-
S-CoN_Ph3	++	1.63333e+09	0.6125	++	1.66667e+08	0.0625	+	0	N/D	++	1300800000	0.4878	++	2.66667e+09	1	+	0	N/D	+	0	0	-		N/D	+	0	0	-		N/D	+	0	0	++	1.06667e+09	0.4	-		N/D	++	1.73333e+08	0.065	-		N/D	-		N/D	-
S-CoN_Ph4	++	1.23333e+09	0.397849	++	9.33333e+07	0.0301075	-		0.0150538	++	1.60077e+09	0.516376	++	3100000000	1	++	2000	6.45161e-07	+	0	0	-		N/D	+	0	0	-		N/D	+	0	N/D	++	1.16667e+09	0.376344	+	300	9.67742e-08	++	1.13333e+08	0.0365591	-		N/D	-		N/D	-
S-CoN_Ph5	++	40000000	0.0999084	++	155900000	0.389393	+	5000	0.194697	++	10800000	0.0269753	++	4.00367e+08	1	+	9333.33	2.3312e-05	-		N/D	+	2333.33	5.82799e-06	-		N/D	-		N/D	-		N/D	++	47000000	0.117392	++	16333.3	4.07959e-05	++	10000000	0.0249771	-		N/D	-		N/D	-
S-CoN_Ph6	++	1.13333e+08	1.34921	-		N/D	-		N/D	-		N/D	++	9000	0.000107143	-		N/D	-		N/D	-		N/D	-		N/D	-		N/D	-		N/D	++	84000000	1	++	1.36667e+08	1.62698	++	4.33333e+08	5.15873	-		N/D	-		N/D	-
S-CoN_Ph7	-		N/D	-		N/D	+	0	0	-		N/D	+	0	0	+	0	0	-		N/D	-		N/D	-		N/D	++	2.36667e+07	0.284	+	3400000	0.0408	++	8.33333e+07	1	-		N/D	++	16000	0.000192	-		N/D	-		N/D	-
S-CoN_Ph8	++	56666.7	0.000232877	++	15000	0	-		N/D	++	73333.3	0	++	223333	0	-		N/D	+	12000	4.93151e-05	-		N/D	+	2.53333e+07	0.10411	++	93333.3	0.000383562	++	14333.3	5.89041e-05	++	2.43333e+08	1	++	7.66667e+08	3.15068	++	1100000000	4.52055	-		N/D	-		N/D	-
S-CoN_Ph9	+	0	0	-		N/D	-		N/D	-		N/D	-		N/D	-		N/D	++	0	0	+	1.06667e+08	0.00106667	+	6200000	6.2e-05	+	44333.3	4.43333e-07	++	7.33333e+06	7.33333e-05	++	1.90667e+10	0.190667	++	100000000000	1	++	1.66667e+11	1.66667	-		N/D	-		N/D	-
S-CoN_Ph10	++	500000000	0.1875	+	2.23333e+07	0.008375	++	0	0	++	1400000000	0.525	++	2.66667e+09	1	+	54333.3	2.0375e-05	+	0	0	-		N/D	-		N/D	-		N/D	+	0	0	++	790000000	0.29625	++	300	1.125e-07	++	104000000	0.039	-		N/D	-		N/D	-
S-CoN_Ph11	-		N/D	-		N/D	-		N/D	-		N/D	-		N/D	-		N/D	-		N/D	+	300	6.92308e-06	-		N/D	+	6000	0.000138462	++	26000	0.0006	++	4.33333e+07	1	++	2.66667e+06	0.0615385	++	38000000	0.876923	-		N/D	-		N/D	-
S-CoN_Ph12	++	16000	0.266667	-	2000000	33.3333	-		N/D	++	16000	0.266667	++	60000	1	-		N/D	-		N/D	-		N/D	-		N/D	-		N/D	-		N/D	+	12666.7	0.211111	-		N/D	-		N/D	-		N/D	-		N/D	-
S-CoN_Ph13	-		N/D	-		N/D	-		N/D	++	8000	0.000461538	-		N/D	-		N/D	-		N/D	++	4000	2.30769e-05	-		N/D	-		N/D	-		N/D	+	4000	0.000230769	-		N/D	++	1.73333e+07	1	-		N/D	-		N/D	-
S-CoN_Ph14	++	4.66667e+08	0.2	++	60000000	0.0257143	++	0	0	++	1.93333e+08	0.0828571	++	2.33333e+09	1	+	0	0	+	0	0	+	0	0	+	0	0	+	4000	1.71429e-06	+	0	0	++	5.36667e+08	0.23	++	9000	3.85714e-06	++	4.33333e+08	0.185714	-		N/D	-		N/D	-
S-CoN_Ph15	++	2.83333e+08	0.139344	++	4.46667e+07	0.0219672	++	0	0	++	150000000	0.0737705	++	2.03333e+09	1	+	0	0	+	0	0	+	0	0	+	0	0	+	0	0	+	0	0	++	9.33333e+08	0.459016	++	21000	1.03279e-05	++	2.63333e+08	0.129508	-		N/D	-		N/D	-
S-CoN_Ph16	++	2.46667e+08	0.0961039	++	110000000	0.0428571	+	0	0	++	2.23333e+08	0.087013	++	2.56667e+09	1	+	0	0	+	0	0	++	20000	7.79221e-06	+	0	0	+	3333.33	1.2987e-06	+	400000	0.000155844	++	600000000	0.233766	++	1.56667e+06	0.00061039	++	1.53333e+08	0.0597403	-		N/D	-		N/D	-
S-CoN_Ph17	++	230000000	0.0463087	++	450000000	0.090604	-		N/D	++	1.35267e+06	0.000272349	++	53333.3	1.07383e-05	-		N/D	++	4200000	0.000845638	+	2900000000	0.583893	++	32000000	0.00644295	++	5.03333e+08	0.101342	++	6500000	0.00130872	++	2580000000	0.519463	++	4.96667e+09	1	++	100000000000	20.1342	-		N/D	-		N/D	-
S-CoN_Ph18	-		N/D	-		N/D	-		N/D	-		N/D	-		N/D	-		N/D	-		N/D	-		N/D	-		N/D	-		N/D	-		N/D	-		N/D	-		N/D	++	400000000	1	-		N/D	-		N/D	-
S-CoN_Ph19	-		N/D	-		N/D	-		N/D	-		N/D	-		N/D	-		N/D	-		N/D	-		N/D	-		N/D	-		N/D	-		N/D	-		N/D	-		N/D	++	1100000000	1	-		N/D	-		N/D	-
S-CoN_Ph20	+	2500	0.107143	++	3000	0.0128571	-		N/D	++	300	1.63636e-07	++	33333.3	1.81818e-05	-		N/D	-		N/D	++	3666.67	2e-07	-		N/D	-		N/D	-		N/D	+	23333.3	1.27273e-05	+	300	1.63636e-07	++	1.83333e+09	1	-		N/D	-		N/D	-
S-CoN_Ph21	++	80000000	0.774194	++	150000000	1.45161	+	7.33333e+07	0.725806	++	9e+06	0.725806	++	1.03333e+08	1	++	80000000	0.774194	++	1.06667e+07	0.103226	-		N/D	-		N/D	-		N/D	-		N/D	++	232667	0.00225161	-		N/D	-		N/D	-		N/D	-		N/D	-
S-CoN_Ph22	-		N/D	-		N/D	-		N/D	-		N/D	-		N/D	-		N/D	-		N/D	-		N/D	-		N/D	-		N/D	-		N/D	-		N/D	-		N/D	++	8.33333e+08	1	-		N/D	-		N/D	-
S-CoN_Ph23	+	7666.67	1.74242e-05	++	8333.33	1.89394e-05	-		N/D	++	2500	5.68182e-06	++	49500	0.0001125	+	300	6.81818e-07	-		N/D	+	1.53333e+06	0.00348485	-		N/D	-		N/D	+	0	0	++	440000000	1	++	200000000	0.454545	++	1200000000	2.72727	-		N/D	-		N/D	-
S-CoN_Ph24	+	5000	0.00107143	++	2000	0.000428571	-		N/D	++	15500	0.00332143	++	47333.3	0.0101429	-		N/D	-		N/D	++	300	6.42857e-05	+	101500	0.02175	-		N/D	-		N/D	++	4.66667e+06	1	++	4.66667e+06	1	++	1.53333e+07	3.28571	-		N/D	-		N/D	-
S-CoN_Ph25	-		N/D	-		N/D	-		N/D	-		N/D	-		N/D	-		N/D	-		N/D	-		N/D	-		N/D	-		N/D	+	0	0	+	37666.7	1	+	300	9.57447e-07	++	3.13333e+08	1	-		N/D	-		N/D	-
S-CoN_Ph26	-		N/D	-		N/D	-		N/D	-		N/D	+	6500	4.14894e-05	-		N/D	-		N/D	+	300	1.91489e-06	+	2200000	0.0140426	-		N/D	-		N/D	++	1.56667e+08	1	++	50000900	0.319149	++	4.63333e+08	2.95745	-		N/D	-		N/D	-
S-CoN_Ph27	+	55500	0.000123333	++	6.66667e+07	0.148148	+	0	0	+	0	0	+	0	0	++	4.16667e+08	0.925926	+	0	0	+	0	0	+	48333.3	0.000107407	+	2666.67	5.92593e-06	+	3000	6.66667e-06	++	450000000	1	++	666667	0.00148148	++	3.56667e+06	0.00792593	-		N/D	-		N/D	-
S-CoN_Ph28	-		2.1827e-05	++	175000	0.000424414	-		N/D	-		N/D	-		N/D	++	2500	6.06306e-06	-		N/D	+	2400000	0.00582053	++	2400000	0.00582053	++	73333.3	0.00017785	++	40666.7	9.86257e-05	++	4.12333e+08	1	++	5.33333e+07	0.129345	++	8.33333e+07	0.202102	-		N/D	-		N/D	-
S-CoN_Ph29	-		N/D	++	5000	0	-		N/D	-		N/D	-		N/D	-		N/D	-		N/D	+	30000000	0.0145161	+	2300000	0.0011129	+	9.33333e+06	0.00451613	+	170000	0	++	6.66667e+08	0.322581	++	2.06667e+09	1	++	2.23333e+09	1.08065	-		N/D	-		N/D	-
S-CoN_Ph30	++	37666.7	6.5e-05	++	10333.3	2e-05	-		N/D	++	7666.67	3.83333e-05	++	37666.7	0.000188333	++	1000	5e-06	-		N/D	+	3.73333e+07	0.0186667	+	9.63333e+07	0.481667	+	4333.33	2.16667e-05	++	60000	0.0003	++	200000000	1	++	2.13333e+08	1.06667	++	3.23333e+08	1.61667	-		N/D	-		N/D	-
S-CoN_Ph31	++	10666.7	3.88235e-05	++	11000	1.76471e-05	-		N/D	-		N/D	-		N/D	-		N/D	-		N/D	+	5.33333e+06	0.00188235	+	2.16667e+08	0.764706	+	6666.67	2.35294e-05	++	20000	7.05882e-05	++	2.83333e+08	1	++	5.63333e+08	1.98824	++	9.33333e+08	3.29412	-		N/D	-		N/D	-
S-CoN_Ph32	++	17333.3	6.95187e-06	++	5666.67	2.27273e-06	-		N/D	++	24500	9.8262e-06	++	59666.7	2.39305e-05	-		N/D	-		N/D	-		N/D	-		N/D	-		N/D	-		N/D	++	2.49333e+09	1	++	4.93333e+09	1.97861	++	1.66667e+11	66.8449	-		N/D	-		N/D	-
S-CoN_Ph33	++	703500	0.000775543	-		N/D	-		N/D	-		N/D	-		N/D	-		N/D	-		N/D	-		N/D	-		N/D	-		N/D	-		N/D	++	6.13333e+08	1	++	1.53333e+08	0.25	++	2.26667e+09	3.69565	-		N/D	-		N/D	-
S-CoN_Ph34	++	3.03333e+07	0.0197826	+	17000000	0.011087	-		N/D	-		N/D	-		N/D	-		N/D	+	0	0	++	2500	1.63043e-06	+	0	0	++	10000	6.52174e-06	+	0	0	++	1.53333e+09	1	++	5.26667e+08	0.343478	++	1.06667e+09	0.695652	-		N/D	-		N/D	-
S-CoN_Ph35	++	4.33333e+08	0.270833	++	5.53333e+07	0.0345833	++	0	0	++	240000000	0.15	++	1600000000	1	+	0	0	+	0	0	+	5000	3.125e-06	+	0	0	+	0	0	+	0	0	++	150000000	0.09375	++	17333.3	1.08333e-05	++	1.23333e+08	0.0770833	-		N/D	-		N/D	-
S-CoN_Ph36	+	10666.7	3.63636e-05	++	300	1.02273e-06	-		N/D	++	73333.3	0.00025	++	33410000	0.113898	-		N/D	-		N/D	+	300	1.02273e-06	-		N/D	-		N/D	-		N/D	++	277300000	0.945341	++	8.66667e+07	0.295455	++	2.93333e+08	1	-		N/D	-		N/D	-
[truncated: 32 more columns]

## Sheet: Table S8
Species	Strain name	PADLOC		DefenseFinder
S. hominis		system	protein.name	sys_id	genes_count	subtype
	DSM-15614
		RM_type_IV	mREase_IV	AbiH	1	AbiH__AbiH
		DMS_other	Specificity_I	AbiH	1	AbiH__AbiH
		DMS_other	MTase_I	Gabija	2	Gabija__GajA,Gabija__GajB_2
		gabija	GajA	AbiQ	1	AbiQ__AbiQ
		gabija	GajB	AbiD	1	AbiD__AbiD
		AbiQ	AbiQ	RM_Type_I	3	RM__Type_I_MTases,RM__Type_I_S,RM__Type_I_REases
		ppl	Ppl	RM_Type_I	3	RM__Type_I_S,RM__Type_I_MTases,RM__Type_I_REases
		AVAST_type_II	Avs2	RM_Type_IIG	1	RM_Type_IIG__Type_IIG
		RM_type_I	MTase_I	RM_Type_IV	2	RM_Type_IV__Type_IV_REases,RM_Type_IV__Type_IV_REases
		RM_type_I	Specificity_I	Dodola	2	Dodola__DolB,Dodola__DolA
		RM_type_I	REase_I	AVAST_II	2	AVAST_II__Avs2A,AVAST_II__Avs2A
		RM_type_I	Specificity_I
		RM_type_I	MTase_I
		RM_type_I	REase_I
		AbiD	AbiD
		RM_type_IV	mREase_IV
	106090	RM_type_IV	mREase_IV	AbiR	3	AbiR__AbiRc,AbiR__AbiRb,AbiR__AbiRa
		CRISPR_array	CRISPR_array	AbiD	1	AbiD__AbiD
		DMS_other	Specificity_I	Abi2	1	Abi2__Abi_2
		DMS_other	MTase_I	RM_Type_IV	2	RM_Type_IV__Type_IV_REases,RM_Type_IV__Type_IV_REases
		AbiD	AbiD	RM_Type_I	3	RM__Type_I_S,RM__Type_I_MTases,RM__Type_I_REases
		AVAST_type_II	Avs2	Hachiman	2	Hachiman__HamB,Hachiman__HamA_1
		RM_type_IV	mREase_IV	Dodola	2	Dodola__DolA,Dodola__DolB
		DMS_other	Control_protein	AVAST_II	1	AVAST_II__Avs2A
		DMS_other	Specificity_I
		RM_type_I	Specificity_I
		RM_type_I	MTase_I
		RM_type_I	Specificity_I
		RM_type_I	REase_I
		hachiman_type_I	HamB1
		hachiman_type_I	HamA1
	J24	RM_type_II	REase_II	RM_Type_IV	2	RM_Type_IV__Type_IV_REases,RM_Type_IV__Type_IV_REases
		RM_type_II	MTase_II	RM_Type_II	4	RM_Type_II__Type_II_REases,RM_Type_II__Type_II_MTases,RM_Type_II__Type_II_REases,RM_Type_II__Type_II_MTases
				AbiJ	1	AbiJ__AbiJ
	J20	PT_DndFGH	DndF	RM_Type_I	3	RM__Type_I_REases,RM__Type_I_S,RM__Type_I_MTases
		PT_DndFGH	DndG	RM_Type_IV	2	RM_Type_IV__Type_IV_REases,RM_Type_IV__Type_IV_REases
		PT_DndFGH	DndH	AbiD	1	AbiD__AbiD
		RM_type_IV	mREase_IV	AbiQ	1	AbiQ__AbiQ
		AbiD	AbiD
		RM_type_I	REase_I
		RM_type_I	Specificity_I
		RM_type_I	MTase_I
		AbiQ	AbiQ
	J14	PT_DndFGH	DndF	RM_Type_IV	2	RM_Type_IV__Type_IV_REases,RM_Type_IV__Type_IV_REases
		PT_DndFGH	DndG	RM_Type_I	3	RM__Type_I_MTases,RM__Type_I_S,RM__Type_I_REases
		PT_DndFGH	DndH	AbiD	1	AbiD__AbiD
		RM_type_IV	mREase_IV	AbiQ	1	AbiQ__AbiQ
		AbiD	AbiD
		RM_type_I	MTase_I
		RM_type_I	Specificity_I
		RM_type_I	REase_I
		AbiQ	AbiQ
	NCTC 11320	RM_type_IV	mREase_IV	AbiD	1	AbiD__AbiD
		DMS_other	DUF3780	RM_Type_IV	2	RM_Type_IV__Type_IV_REases,RM_Type_IV__Type_IV_REases
		RM_type_II	REase_II
		RM_type_II	MTase_II
	LIV1218	RM_type_IV	mREase_IV	AbiD	1	AbiD__AbiD
		RM_type_II	MTase_II	RM_Type_IV	2	RM_Type_IV__Type_IV_REases,RM_Type_IV__Type_IV_REases
		RM_type_II	REase_II
	SK119	RM_type_I	REase_I	RloC	1	RloC__RloC
		RM_type_I	MTase_I	RM_Type_IIG	1	RM_Type_IIG__Type_IIG
		RM_type_I	Specificity_I	RM_Type_IV	2	RM_Type_IV__Type_IV_REases,RM_Type_IV__Type_IV_REases
				RM_Type_I	3	RM__Type_I_REases,RM__Type_I_MTases,RM__Type_I_S
	LIV1217	DRT_class_I	RTasSLATT	Abi2	1	Abi2__Abi_2
		DRT_class_I	AbiA	RM_Type_I	2	RM__Type_I_REases,PrrC__EcoprrI
		RM_type_II	MTase_II	RM_Type_IV	2	RM_Type_IV__Type_IV_REases,RM_Type_IV__Type_IV_REases
		RM_type_II	REase_II	RM_Type_II	2	RM_Type_II__Type_II_MTases,RM_Type_II__Type_II_REases
		RM_type_I	REase_I	RM_Type_I	4	RM__Type_I_REases,RM__Type_I_S,RM__Type_I_MTases,RM__Type_I_S
		RM_type_I	Specificity_I	AbiA_small	2	AbiA_small__AbiA_SLATT,AbiA_small__AbiA_small
		RM_type_I	MTase_I
		DMS_other	MTase_I
		DMS_other	Specificity_I
		DMS_other	DUF3780
	B10	DRT_class_I	AbiA	Abi2	1	Abi2__Abi_2
		DRT_class_I	RTasSLATT	RM_Type_I	3	RM__Type_I_REases,RM__Type_I_MTases,RM__Type_I_S
		RM_type_II	REase_II	RM_Type_IV	2	RM_Type_IV__Type_IV_REases,RM_Type_IV__Type_IV_REases
		RM_type_II	MTase_II	RM_Type_I	4	PrrC__EcoprrI,RM__Type_I_MTases,RM__Type_I_S,RM__Type_I_REases
		RM_type_IV	mREase_IV	RM_Type_II	2	RM_Type_II__Type_II_REases,RM_Type_II__Type_II_MTases
		RM_type_I	REase_I	AbiA_small	2	AbiA_small__AbiA_small,AbiA_small__AbiA_SLATT
		RM_type_I	MTase_I
		RM_type_I	Specificity_I
		RM_type_I	MTase_I
		RM_type_I	Specificity_I
		RM_type_I	REase_I
	058116N1	RM_type_IV	mREase_IV	AbiR	3	AbiR__AbiRc,AbiR__AbiRb,AbiR__AbiRa
		DMS_other	Specificity_I	RM_Type_IV	2	RM_Type_IV__Type_IV_REases,RM_Type_IV__Type_IV_REases
		RM_type_III	REase_III	RM_Type_III	3	RM_Type_III__Type_III_REases,RM_Type_III__Type_III_MTases,RM_Type_III__Type_III_MTases
		RM_type_III	MTase_III	PD-Lambda-1	1	PD-Lambda-1__PD-Lambda-1
		RM_type_III	MTase_III
		PD-Lambda-1	PD-Lambda-1
	106102N1	RM_type_IV	mREase_IV	Abi2	1	Abi2__Abi_2
		DMS_other	Specificity_I	AbiR	3	AbiR__AbiRc,AbiR__AbiRb,AbiR__AbiRa
		RM_type_III	REase_III	RM_Type_IV	2	RM_Type_IV__Type_IV_REases,RM_Type_IV__Type_IV_REases
		RM_type_III	MTase_III	RM_Type_III	3	RM_Type_III__Type_III_REases,RM_Type_III__Type_III_MTases,RM_Type_III__Type_III_MTases
		RM_type_III	MTase_III	ShosTA	2	ShosTA__ShosT,ShosTA__ShosA
	hom_82	RM_type_I	REase_I	AbiJ	1	AbiJ__AbiJ
		RM_type_I	MTase_I	Gabija	2	Gabija__GajB_2,Gabija__GajA
		RM_type_I	Specificity_I	RM_Type_I	3	RM__Type_I_REases,RM__Type_I_MTases,RM__Type_I_S
		RM_type_I	REase_I	RM_Type_IV	2	RM_Type_IV__Type_IV_REases,RM_Type_IV__Type_IV_REases
		RM_type_I	MTase_I	RM_Type_I	3	RM__Type_I_REases,RM__Type_I_MTases,RM__Type_I_S
		RM_type_I	Specificity_I
		gabija	GajB
		gabija	GajA
		RM_type_IV	mREase_IV
	hom_32	RM_type_I	REase_I	RM_Type_I	3	RM__Type_I_REases,RM__Type_I_MTases,RM__Type_I_S
		RM_type_I	MTase_I	RM_Type_IV	2	RM_Type_IV__Type_IV_REases,RM_Type_IV__Type_IV_REases
		RM_type_I	Specificity_I	RM_Type_I	3	RM__Type_I_REases,RM__Type_I_MTases,RM__Type_I_S
		RM_type_IV	mREase_IV	PARIS_II_merge	1	PARIS_II_merge__AAA_21_DUF4435
		DMS_other	DpdF	CBASS_I	2	CBASS__Cyclase_II,CBASS__4TM_new
		RM_type_I	REase_I
		RM_type_I	MTase_I
		RM_type_I	Specificity_I
		cbass_type_I	Cyclase
		cbass_type_I	Effector
	hom_17	DMS_other	Specificity_I_00114	AbiH	1	AbiH__AbiH
		DMS_other	MTase_I_00003	Kiwa	2	Kiwa__KwaA,Kiwa__KwaB
		ppl	Ppl_00001	RM_Type_II	3	RM_Type_II__Type_II_REases,RM_Type_II__Type_II_MTases,RM_Type_II__Type_II_MTases
		kiwa	KwaA_00011	RM_Type_IV	2	RM_Type_IV__Type_IV_REases,RM_Type_IV__Type_IV_REases
		kiwa	KwaB_00010
		RM_type_II	REase_II_00049
		RM_type_II	MTase_II_00020
		RM_type_II	MTase_II_00020
	VCU122	DMS_other	Orf5	AbiQ	1	AbiQ__AbiQ
		RM_type_IV	mREase_IV	RM_Type_IV	2	RM_Type_IV__Type_IV_REases,RM_Type_IV__Type_IV_REases
		AbiQ	AbiQ
	J23	RM_type_IV	mREase_IV	RM_Type_IV	2	RM_Type_IV__Type_IV_REases,RM_Type_IV__Type_IV_REases
		RM_type_III	REase_III	RM_Type_III	2	RM_Type_III__Type_III_REases,RM_Type_III__Type_III_MTases
		RM_type_III	MTase_III	ShosTA	2	ShosTA__ShosT,ShosTA__ShosA
	J17	SoFic	SoFic	RM_Type_IV	2	RM_Type_IV__Type_IV_REases,RM_Type_IV__Type_IV_REases
		RM_type_IV	mREase_IV	RM_Type_III	2	RM_Type_III__Type_III_REases,RM_Type_III__Type_III_MTases
		ShosTA	ShosT	ShosTA	2	ShosTA__ShosT,ShosTA__ShosA
		ShosTA	ShosA
		RM_type_III	REase_III
		RM_type_III	MTase_III
	LIV1216	RM_type_IV	mREase_IV	RM_Type_IV_2	1	mREase_IV
		RM_type_III	REase_III	RM_Type_III_1	1	MTase_III
		RM_type_III	MTase_III	ShosTA_1	1	ShosTA
	LIV1220	RM_type_IV	mREase_IV	RM_Type_IV	2	RM_Type_IV__Type_IV_REases,RM_Type_IV__Type_IV_REases
		RM_type_III	REase_III	RM_Type_III	2	RM_Type_III__Type_III_REases,RM_Type_III__Type_III_MTases
		RM_type_III	MTase_III	ShosTA	2	ShosTA__ShosT,ShosTA__ShosA
	J25	RM_type_IV	mREase_IV	RM_Type_III	2	RM_Type_III__Type_III_MTases,RM_Type_III__Type_III_REases
		RM_type_III	MTase_III	RM_Type_IV	2	RM_Type_IV__Type_IV_REases,RM_Type_IV__Type_IV_REases
		RM_type_III	REase_III	ShosTA	2	ShosTA__ShosA,ShosTA__ShosT
	LIV1221	DMS_other	Specificity_I	Abi2	1	Abi2__Abi_2
		DMS_other	MTase_I	RM_Type_III	2	RM_Type_III__Type_III_MTases,RM_Type_III__Type_III_REases
		RM_type_IV	mREase_IV	RM_Type_IV	2	RM_Type_IV__Type_IV_REases,RM_Type_IV__Type_IV_Reases
		RM_type_III	MTase_III	ShosTA	2	ShosTA__ShosA,ShosTA__ShosT
		RM_type_III	REase_III	AVAST_II	1	AVAST_II__Avs2A
				AVAST_II	1	AVAST_II__Avs2A
	LIV1219	RM_Type_III	MTase_I	RM_Type_III	2	RM_Type_III__Type_III_MTases,RM_Type_III__Type_III_REases
		RM_Type_IV	mREase_IV	RM_Type_IV	2	RM_Type_IV__Type_IV_REases,RM_Type_IV__Type_IV_REases
		ShosTA	ShosTA	ShosTA	2	ShosTA__ShosA,ShosTA__ShosT
	LIV1215	RM_type_IV	mREase_IV	RM_Type_IV	2	RM_Type_IV__Type_IV_REases,RM_Type_IV__Type_IV_REases
				RM_Type_III	2	RM_Type_III__Type_III_MTases,RM_Type_III__Type_III_REases
				ShosTA	2	ShosTA__ShosT,ShosTA__ShosA
	J4	RM_type_IV	mREase_IV	RM_Type_III	2	RM_Type_III__Type_III_MTases,RM_Type_III__Type_III_REases
		RM_type_III	MTase_III	RM_Type_IV	2	RM_Type_IV__Type_IV_REases,RM_Type_IV__Type_IV_REases
		RM_type_III	REase_III	ShosTA	2	ShosTA__ShosA,ShosTA__ShosT
	C80	RM_type_IV	mREase_IV	RM_Type_IV	2	RM_Type_IV__Type_IV_REases,RM_Type_IV__Type_IV_REases
				RM_Type_IIG	1	RM_Type_IIG__Type_IIG
S. epidermidis	BEN021	PD-T4-6	PD-T4-6	AbiD	1	AbiD__AbiD
		PT_DndFGH	DndH	RM_Type_II	2	RM_Type_II__Type_II_MTases,RM_Type_II__Type_II_REases
		PT_DndFGH	DndG	RM_Type_I	3	RM__Type_I_REases,RM__Type_I_S,RM__Type_I_MTases
		PT_DndFGH	DndF
		RM_type_II	MTase_II
		RM_type_II	REase_II
		Uzume	UzuA
		RM_type_I	REase_I
		RM_type_I	Specificity_I
		RM_type_I	MTase_I
		AbiD	AbiD
	BEN025	PD-T4-6	PD-T4-6	Abi2	1	Abi2__Abi_2
		RM_type_IV	mREase_IV
	BEN030	RM_type_I	REase_I	Abi2	1	Abi2__Abi_2
		RM_type_I	Specificity_I	RM_Type_II	3	RM_Type_II__Type_II_MTases,RM_Type_II__Type_II_MTases,RM_Type_II__Type_II_REases
		RM_type_I	MTase_I	RM_Type_I	3	RM__Type_I_REases,RM__Type_I_S,RM__Type_I_MTases
		PD-T4-6	PD-T4-6
		RM_type_II	MTase_II
		RM_type_II	MTase_II
		RM_type_II	REase_II
	BEN033	PD-T4-6	PD-T4-6	Abi2	1	Abi2__Abi_2
		RM_type_IV	mREase_IV	Gabija	2	Gabija__GajA,Gabija__GajB_1
		RM_type_I	REase_I	Abi2	1	Abi2__Abi_2
		RM_type_I	Specificity_I	RM_Type_I	3	RM__Type_I_REases,RM__Type_I_S,RM__Type_I_MTases
		RM_type_I	MTase_I
		gabija	GajA
		gabija	GajB
	BEN035	RM_type_IV	mREase_IV	RM_Type_III	2	RM_Type_III__Type_III_MTases,RM_Type_III__Type_III_REases
		PD-T4-6	PD-T4-6
	BEN043	DRT_class_I	AbiK	Abi2	1	Abi2__Abi_2
		PD-T4-6	PD-T4-6	AbiK	1	AbiK__AbiK
		SEFIR	bSEFIR
		RM_type_IV	mREase_IV
	BEN048	PD-T4-6	PD-T4-6	RM_Type_I	3	RM__Type_I_REases,RM__Type_I_S,RM__Type_I_MTases
		RM_type_IV	mREase_IV	AbiG	2	AbiG__AbiGi,AbiG__AbiGii
		RM_type_I	REase_I
		RM_type_I	Specificity_I
		RM_type_I	MTase_I
		AbiG	AbiGi
		AbiG	AbiGii
	BEN056	PD-T4-6	PD-T4-6	RM_Type_I	3	RM__Type_I_S,RM__Type_I_MTases,RM__Type_I_REases
		RM_type_IV	mREase_IV	Abi2	1	Abi2__Abi_2
		RM_type_I	Specificity_I	AbiR	3	AbiR__AbiRc,AbiR__AbiRb,AbiR__AbiRa
		RM_type_I	MTase_I
		RM_type_I	REase_I
		DMS_other	DUF3780
		ppl	Ppl
	BEN057	PT_DndFGH	DndH	RM_Type_II	2	RM_Type_II__Type_II_REases,RM_Type_II__Type_II_MTases
		PT_DndFGH	DndG
		PT_DndFGH	DndF
		RM_type_II	REase_II
		RM_type_II	MTase_II
		PD-T4-6	PD-T4-6
	BEN124	PD-T4-6	PD-T4-6	RM_Type_II	2	RM_Type_II__Type_II_MTases,RM_Type_II__Type_II_REases
		PT_DndFGH	DndH
		PT_DndFGH	DndG
		PT_DndFGH	DndF
		RM_type_II	MTase_II
		RM_type_II	REase_II
		Uzume	UzuA
	BEN138	PD-T4-6	PD-T4-6	RM_Type_III	2	RM_Type_III__Type_III_REases,RM_Type_III__Type_III_MTases
		RM_type_IV	mREase_IV	Abi2	1	Abi2__Abi_2
		ppl	Ppl
		SEFIR	bSEFIR
		DMS_other	REase_III
		DMS_other	MTase_II
	BEN142	RM_type_II	MTase_II	RM_Type_II	3	RM_Type_II__Type_II_MTases,RM_Type_II__Type_II_MTases,RM_Type_II__Type_II_REases
		RM_type_II	MTase_II	Abi2	1	Abi2__Abi_2
		RM_type_II	REase_II
		PD-T4-6	PD-T4-6
	BEN158	PD-T4-6	PD-T4-6	RM_Type_I	3	RM__Type_I_REases,RM__Type_I_S,RM__Type_I_MTases
		RM_type_IV	mREase_IV	RM_Type_I	3	RM__Type_I_REases,RM__Type_I_S,RM__Type_I_MTases
		DRT_class_I	AbiK	Abi2	1	Abi2__Abi_2
		RM_type_I	REase_I	AbiK	1	AbiK__AbiK
		RM_type_I	Specificity_I	CAS_Class1-Subtype-III-A	9	Cas__cas1_I_II_III_IV_V_VI_5,Cas__cas2_I_II_III_IV_V_VI_1,Cas__cas10_III-A_1,Cas__csm2gr11_III-A_1,Cas__csm3gr7_III-A_1,Cas__csm4gr5_III-A_3,Cas__csm5gr7_III-A_4,Cas__csm6_III_2,Cas__cas6_I_II_III_IV_V_VI_7
		RM_type_I	MTase_I
		CRISPR_array	CRISPR_array
		RM_type_I	REase_I
		RM_type_I	Specificity_I
		RM_type_I	MTase_I
		CRISPR_array	CRISPR_array
		cas_type_III-A	Cas1_IIIa
		cas_type_III-A	Cas2_IIIa
		cas_type_III-A	Cas10a
		cas_type_III-A	Csm2
		cas_type_III-A	Csm3
		cas_type_III-A	Csm4
		cas_type_III-A	Csm3
		cas_type_III-A	Csm6
		cas_type_III-A	Cas6_IIIa
		CRISPR_array	CRISPR_array
		Uzume	UzuA
	BEN193	PD-T4-6	PD-T4-6	RM_Type_II	2	RM_Type_II__Type_II_MTases,RM_Type_II__Type_II_REases
		RM_type_I	MTase_I	RM_Type_I	3	RM__Type_I_MTases,RM__Type_I_S,RM__Type_I_REases
		RM_type_I	Specificity_I	Abi2	1	Abi2__Abi_2
		RM_type_I	REase_I
		Uzume	UzuA
		RM_type_II	MTase_II
		RM_type_II	REase_II
	BEN203	PD-T4-6	PD-T4-6	Abi2	1	Abi2__Abi_2
		RM_type_IV	mREase_IV	Abi2	1	Abi2__Abi_2
				AbiH	1	AbiH__AbiH
	LIV1223	PD-T4-6	PD-T4-6	Abi2	1	Abi2__Abi_2
		RM_type_IV	mREase_IV
	BEN155	PD-T4-6	PD-T4-6	Abi2	1	Abi2__Abi_2
		RM_type_IV	mREase_IV
		PDC-S07	PDC-S07
	BEN004	Uzume	UzuA	0	0	0
	BEN015	PD-T4-6	PD-T4-6	RM_Type_II	3	RM_Type_II__Type_II_REases,RM_Type_II__Type_II_MTases,RM_Type_II__Type_II_MTases
		RM_type_II	REase_II
		RM_type_II	MTase_II
		RM_type_II	MTase_II
		RM_type_II	REase_II
		RM_type_II	MTase_II
	BEN225	PD-T4-6	PD-T4-6	Abi2	1	Abi2__Abi_2
		Mokosh_TypeII	MkoC	AVAST_II	1	AVAST_II__Avs2A
		RM_type_IV	mREase_IV
	BEN150	RM_type_II	REase_II	RM_Type_II	3	RM_Type_II__Type_II_REases,RM_Type_II__Type_II_MTases,RM_Type_II__Type_II_MTases
		RM_type_II	MTase_II	RM_Type_I	3	RM__Type_I_MTases,RM__Type_I_S,RM__Type_I_REases
		RM_type_II	MTase_II	AbiJ	1	AbiJ__AbiJ
		PD-T4-6	PD-T4-6
		Uzume	UzuA
		PT_PbeABCD	PbeC
		PT_PbeABCD	PbeA
		RM_type_I	MTase_I
		RM_type_I	Specificity_I
		RM_type_I	REase_I
	BEN180	RM_type_II	REase_II	RM_Type_II	3	RM_Type_II__Type_II_REases,RM_Type_II__Type_II_REases,RM_Type_II__Type_II_MTases
		RM_type_II	MTase_II	RloC	1	RloC__RloC
		PD-T4-6	PD-T4-6	AbiA_small	2	AbiA_small__AbiA_small,AbiA_small__AbiA_SLATT
		DRT_class_I	AbiA
		DRT_class_I	RTasSLATT
	BEN216	cbass_type_I	Cyclase	RM_Type_III	2	RM_Type_III__Type_III_MTases,RM_Type_III__Type_III_REases
		cbass_type_I	Effector	Abi2	1	Abi2__Abi_2
		RM_type_III	MTase_III	CBASS_I	2	CBASS__Cyclase_II,CBASS__Effector_2TM_Sa_NUDIX
		RM_type_III	REase_III
		Uzume	UzuA
		PD-T4-6	PD-T4-6
		RM_type_IV	mREase_IV
	BEN234	DRT_class_I	Drt4	RM_Type_II	2	RM_Type_II__Type_II_MTases,RM_Type_II__Type_II_REases
		HEC-06	HEC-06A	Kiwa	2	Kiwa__KwaA,Kiwa__KwaB
		RM_type_II	MTase_II	AbiK	1	AbiK__AbiK
		RM_type_II	REase_II
		kiwa	KwaA
		kiwa	KwaB
	Epi_131	PD-T4-6	PD-T4-6	RM_Type_II	2	RM_Type_II__Type_II_MTases,RM_Type_II__Type_II_REases
		RM_type_I	REase_I	RM_Type_I	4	RM__Type_I_REases,RM__Type_I_S,RM__Type_I_MTases,RM__Type_I_MTases
		RM_type_I	Specificity_I	Abi2	1	Abi2__Abi_2
		RM_type_I	MTase_I
		RM_type_II	MTase_II
		RM_type_II	REase_II
		AbiD	AbiD
		PT_DndFGH	DndF
		PT_DndFGH	DndG
		PT_DndFGH	DndH
S. capitis	BEN010	RM_type_I	Specificity_I	RM_Type_I	4	RM__Type_I_S,RM__Type_I_S,RM__Type_I_MTases,RM__Type_I_REases
		RM_type_I	MTase_I	RM_Type_IV	3	RM_Type_IV__Type_IV_REases,RM_Type_IV__Type_IV_REases,RM_Type_IV__Type_IV_REases
		RM_type_I	REase_I	RM_Type_I	3	RM__Type_I_REases,RM__Type_I_S,RM__Type_I_MTases
		Mokosh_TypeII	MkoC	AbiH	1	AbiH__AbiH
		RM_type_I	REase_I
		RM_type_I	Specificity_I
		RM_type_I	MTase_I
	BEN041	SoFic	SoFic	RM_Type_II	2	RM_Type_II__Type_II_MTases,RM_Type_II__Type_II_REases
		RM_type_II	MTase_II	RloC	1	RloC__RloC
		RM_type_II	REase_II	AbiR	3	AbiR__AbiRa,AbiR__AbiRb,AbiR__AbiRc
	BEN035	SoFic	SoFic	RM_Type_I	4	RM__Type_I_S,RM__Type_I_MTases,RM__Type_I_REases,RM__Type_I_REases
		RM_type_I	MTase_I
		RM_type_I	REase_I
		RM_type_I	REase_I
	BEN022	SoFic	SoFic	RM_Type_II	2	RM_Type_II__Type_II_REases,RM_Type_II__Type_II_MTases
		RM_type_II	REase_II	AbiR	3	AbiR__AbiRc,AbiR__AbiRb,AbiR__AbiRa
		RM_type_II	MTase_II	RloC	2	RloC__RloC,RloC__RloC
	BEN160	PD-T4-6	PD-T4-6	AbiQ	1	AbiQ__AbiQ
		SoFic	SoFic
		RM_type_IV	mREase_IV
		HEC-06	HEC-06A
		AbiQ	AbiQ
	BEN122	RM_type_I	REase_I	RM_Type_I	4	RM__Type_I_REases,RM__Type_I_MTases,RM__Type_I_S,RM__Type_I_S
		RM_type_I	MTase_I	RM_Type_I	3	RM__Type_I_MTases,RM__Type_I_S,RM__Type_I_REases
		RM_type_I	Specificity_I	RM_Type_IV	3	RM_Type_IV__Type_IV_REases,RM_Type_IV__Type_IV_REases,RM_Type_IV__Type_IV_REases
		RM_type_I	MTase_I	AbiH	1	AbiH__AbiH
		RM_type_I	Specificity_I
		RM_type_I	REase_I
		Mokosh_TypeII	MkoC
	LIV1213	RM_type_II	MTase_II	RM_Type_II	2	RM_Type_II__Type_II_MTases,RM_Type_II__Type_II_REases
		RM_type_II	REase_II	RM_Type_II	2	RM_Type_II__Type_II_REases,RM_Type_II__Type_II_MTases
		RM_type_II	REase_II	RM_Type_IIG	2	RM_Type_IIG__Type_IIG,RM_Type_IIG__Type_IIG
		RM_type_II	MTase_II	AbiR	4	AbiR__AbiRc,AbiR__AbiRb,AbiR__AbiRa,AbiR__AbiRa
				RloC	1	RloC__RloC
	LIV1214	RM_type_IIG	REase_MTase_IIG	RM_Type_IIG	1	RM_Type_IIG__Type_IIG
		SoFic	SoFic	RM_Type_II	2	RM_Type_II__Type_II_REases,RM_Type_II__Type_II_MTases
		RM_type_II	REase_II	AbiR	4	AbiR__AbiRc,AbiR__AbiRc,AbiR__AbiRb,AbiR__AbiRa
		RM_type_II	MTase_II	RloC	1	RloC__RloC
	LIV1222	RM_type_II	MTase_II	RM_Type_IIG	2	RM_Type_IIG__Type_IIG,RM_Type_IIG__Type_IIG
		RM_type_II	REase_II	RM_Type_II	2	RM_Type_II__Type_II_MTases,RM_Type_II__Type_II_REases
				RloC	1	RloC__RloC
				AbiR	4	AbiR__AbiRa,AbiR__AbiRa,AbiR__AbiRb,AbiR__AbiRc
	VCU116	SoFic	SoFic	RM_Type_IV	1	RM_Type_IV__Type_IV_REases
		PD-Lambda-1	PD-Lambda-1	RM_Type_I	3	RM__Type_I_REases,RM__Type_I_MTases,RM__Type_I_S
		DMS_other	MTase_I	PD-Lambda-1	1	PD-Lambda-1__PD-Lambda-1
		DMS_other	Specificity_I
		RM_type_I	REase_I
		RM_type_I	MTase_I
		RM_type_I	Specificity_I
	DSM61717	SoFic	SoFic	RM_Type_I	3	RM__Type_I_S,RM__Type_I_MTases,RM__Type_I_REases
		RM_type_I	Specificity_I	RM_Type_IIG	1	RM_Type_IIG__Type_IIG
		RM_type_I	MTase_I
		RM_type_I	REase_I
		PT_DndFGH	DndH
		PT_DndFGH	DndG
		PT_DndFGH	DndF
		RM_type_IIG	REase_MTase_IIG
	60	SoFic	SoFic	RM_Type_I	4	RM__Type_I_S,RM__Type_I_MTases,RM__Type_I_REases,RM__Type_I_REases
		RM_type_I	MTase_I
		RM_type_I	REase_I
		RM_type_I	REase_I
	86	SoFic	SoFic	RM_Type_I	4	RM__Type_I_S,RM__Type_I_MTases,RM__Type_I_REases,RM__Type_I_REases
		RM_type_I	MTase_I
		RM_type_I	REase_I
		RM_type_I	REase_I
	50	SoFic	SoFic	RM_Type_I	2	RM__Type_I_MTases,RM__Type_I_REases
		RM_type_I	MTase_I	RM_Type_III	3	RM_Type_III__Type_III_REases,RM_Type_III__Type_III_MTases,RM_Type_III__Type_III_MTases
		RM_type_I	REase_I
	62	RM_type_I	Specificity_I	RM_Type_I	4	RM__Type_I_S,RM__Type_I_S,RM__Type_I_MTases,RM__Type_I_REases
		RM_type_I	MTase_I	RM_Type_IV	3	RM_Type_IV__Type_IV_REases,RM_Type_IV__Type_IV_REases,RM_Type_IV__Type_IV_REases
		RM_type_I	REase_I	RM_Type_I	3	RM__Type_I_REases,RM__Type_I_S,RM__Type_I_MTases
		Mokosh_TypeII	MkoC	AbiH	1	AbiH__AbiH
		RM_type_I	REase_I
		RM_type_I	Specificity_I
		RM_type_I	MTase_I
	65	RM_type_I	REase_I	RM_Type_I	4	RM__Type_I_REases,RM__Type_I_MTases,RM__Type_I_S,RM__Type_I_S
		RM_type_I	MTase_I	RM_Type_I	3	RM__Type_I_MTases,RM__Type_I_S,RM__Type_I_REases
		RM_type_I	Specificity_I	RM_Type_IV	3	RM_Type_IV__Type_IV_REases,RM_Type_IV__Type_IV_REases,RM_Type_IV__Type_IV_REases
		RM_type_I	MTase_I	AbiH	1	AbiH__AbiH
		RM_type_I	Specificity_I	AbiQ	1	AbiQ__AbiQ
		RM_type_I	REase_I
		Mokosh_TypeII	MkoC
		AbiQ	AbiQ
	98	DMS_other	DpdF	PARIS_II_merge	1	PARIS_II_merge__AAA_21_DUF4435
		RM_type_I	REase_I	RM_Type_I	3	RM__Type_I_REases,RM__Type_I_MTases,RM__Type_I_S
		RM_type_I	MTase_I	RM_Type_I	3	RM__Type_I_REases,RM__Type_I_MTases,RM__Type_I_S
		RM_type_I	Specificity_I	RM_Type_IV	2	RM_Type_IV__Type_IV_REases,RM_Type_IV__Type_IV_REases
		RM_type_I	REase_I
		RM_type_I	MTase_I
		RM_type_I	Specificity_I
	104	PD-Lambda-1	PD-Lambda-1	RM_Type_I	3	RM__Type_I_S,RM__Type_I_MTases,RM__Type_I_REases
		SoFic	SoFic	RM_Type_IV	1	RM_Type_IV__Type_IV_REases
		RM_type_I	Specificity_I	PD-Lambda-1	1	PD-Lambda-1__PD-Lambda-1
		RM_type_I	MTase_I
		RM_type_I	REase_I
		DMS_other	Specificity_I
		DMS_other	MTase_I
	108	RM_type_II	REase_II	RM_Type_II	2	RM_Type_II__Type_II_REases,RM_Type_II__Type_II_MTases
		RM_type_II	MTase_II	RM_Type_II	2	RM_Type_II__Type_II_REases,RM_Type_II__Type_II_MTases
		RM_type_II	REase_II	RM_Type_I	3	RM__Type_I_REases,RM__Type_I_REases,RM__Type_I_MTases
		RM_type_II	MTase_II
		RM_type_I	REase_I
		RM_type_I	REase_I
		RM_type_I	MTase_I

## Sheet: Table S9
Species	Strain name	Region	Region Length	Completeness	Score	# Total Proteins	Region Position	Most Common Phage	GC %
S. hominis	DSM-15614	1	15.5Kb	questionable	70	21	159537-175095	PHAGE_Clostr_phiMMP04_NC_019422(3)	0.3151
		2	100.5Kb	questionable	89	110	100-100696	PHAGE_Staphy_SPbeta_like_NC_029119(93)	0.3066
		3	43.5Kb	intact	150	64	30848-74378	PHAGE_Staphy_StB27_NC_019914(40)	0.3315
		4	9.4Kb	incomplete	50	12	7805-17277	PHAGE_Bacill_JL_NC_028982(2)	0.2879
		5	32.5Kb	incomplete	40	42	652-33232	PHAGE_Staphy_SPbeta_like_NC_029119(35)	0.3083
	106090	1	44.5Kb	intact	150	48	1728-46308	PHAGE_Staphy_YMC/09/04/R1988_NC_022758(11)	0.3113
		2	5.9Kb	questionable	70	8	3796-9722	PHAGE_Staphy_phiPV83_NC_002486(1)	0.2841
		3	24.7Kb	incomplete	40	27	11300-36048	PHAGE_Staphy_PT1028_NC_007045(4)	0.3068
		4	19.3Kb	incomplete	20	20	1-19373	PHAGE_Staphy_PT1028_NC_007045(5)	0.306
		5	8.5Kb	incomplete	40	19	440-9015	PHAGE_Staphy_23MRA_NC_028775(12)	0.3428
		6	5.3Kb	incomplete	30	12	1-5328	PHAGE_Staphy_YMC/09/04/R1988_NC_022758(4)	0.3365
	J24	1	6Kb	questionable	70	7	439653-445654	PHAGE_Vibrio_KVP40_NC_005083(1)	0.2837
		2	70.7Kb	intact	150	68	618051-688774	PHAGE_Staphy_StB12_NC_020490(30)	0.3332
		3	24.2Kb	questionable	70	28	290-24560	PHAGE_Staphy_SPbeta_like_NC_029119(3)	0.2856
	J20	1	6Kb	questionable	70	7	438672-444673	PHAGE_Vibrio_KVP40_NC_005083(1)	0.2837
		2	40.8Kb	intact	150	55	1029396-1070241	PHAGE_Staphy_StB27_NC_019914(37)	0.3333
		3	13.8Kb	incomplete	10	22	306373-320215	PHAGE_Staphy_PT1028_NC_007045(10)	0.2862
	J14	1	41.2Kb	intact	150	54	23514-64733	PHAGE_Staphy_StB27_NC_019914(36)	0.3329
		2	5.9Kb	questionable	70	8	649531-655457	PHAGE_Staphy_P108_NC_025426(1)	0.2841
		3	13.8Kb	incomplete	10	22	306805-320647	PHAGE_Staphy_PT1028_NC_007045(10)	0.2862
	NCTC11320	1	44Kb	incomplete	40	59	315458-359553	PHAGE_Staphy_vB_SpsS_QT1_NC_048192(19)	0.3217
		2	5.9Kb	questionable	70	8	653115-659041	PHAGE_Staphy_MCE_2014_NC_025416(1)	0.284
	LIV1218	1	44Kb	incomplete	40	59	315704-359799	PHAGE_Staphy_vB_SpsS_QT1_NC_048192(19)	0.3217
		2	5.9Kb	questionable	70	8	653361-659287	PHAGE_Staphy_MCE_2014_NC_025416(1)	0.284
	SK119	1	5.9Kb	questionable	70	7	619295-625219	PHAGE_Staphy_Pvl108_NC_008689(1)	0.2839
		2	6.6Kb	incomplete	40	8	143891-150562	PHAGE_Staphy_SPbeta_like_NC_029119(3)	0.2887
		3	18.1Kb	questionable	88	21	617599-635749	PHAGE_Staphy_PT1028_NC_007045(13)	0.289
		4	16.9Kb	incomplete	30	21	758415-775396	PHAGE_Staphy_PT1028_NC_007045(4)	0.3023
	LIV1217	1	5.9Kb	questionable	70	7	439987-445912 i	PHAGE_Staphy_Pvl108_NC_008689(1)	0.284
		2	17.2Kb	incomplete	30	19	862884-880096	PHAGE_Clostr_phiCD506_NC_028838(3)	0.3202
		3	43.6Kb	intact	140	57	1047126-1090784	PHAGE_Staphy_StB12_NC_020490(12)	0.3355
		4	14Kb	questionable	81	20	155328-169372	PHAGE_Staphy_PT1028_NC_007045(12)	0.2913
	B10	1	5.9Kb	questionable	70	7	372347-378272	PHAGE_Staphy_MCE_2014_NC_025416(1)	0.284
		2	17.2Kb	incomplete	30	19	795244-812456	PHAGE_Clostr_phiCD481_1_NC_028951(3)	0.3202
		3	43.6Kb	intact	140	57	979486-1023144	PHAGE_Staphy_StB12_NC_020490(12)	0.3355
		4	26.9Kb	questionable	81	21	314589-341564	PHAGE_Staphy_PT1028_NC_007045(12)	0.2889
	058116N1	1	21.4Kb	incomplete	30	21	26919-48413	PHAGE_Staphy_PT1028_NC_007045(4)	0.2968
		2	15.8Kb	incomplete	30	18	39791-55662	PHAGE_Staphy_PT1028_NC_007045(2)	0.2941
	106102N1	1	17Kb	questionable	81	25	38444-55494	PHAGE_Staphy_PT1028_NC_007045(12)	0.2893
		2	11.5Kb	incomplete	30	19	2186-13721	PHAGE_Staphy_phiRS7_NC_022914(4)	0.2902
	hom_82	1	14Kb	incomplete	30	24	1138-15235	PHAGE_Staphy_Ipla7_NC_018284(6)	0.2921
		2	22.7Kb	intact	120	25	5691-28485	PHAGE_Staphy_47_NC_007054(11)	0.3193
	hom_32	1	44.5Kb	intact	150	48	1728-46308	PHAGE_Staphy_StauST398_2_NC_021323(11)	0.3113
		2	5.9Kb	questionable	70	8	3796-9722	PHAGE_Cyanop_S_RIM32_NC_031235(1)	0.2841
		3	24.7Kb	incomplete	40	27	11300-36048	PHAGE_Staphy_PT1028_NC_007045(4)	0.3068
		4	19.3Kb	incomplete	20	20	1-19373	PHAGE_Staphy_PT1028_NC_007045(5)	0.306
		5	8.5Kb	incomplete	40	19	440-9015	PHAGE_Staphy_23MRA_NC_028775(12)	0.3428
		6	5.3Kb	incomplete	30	12	1-5328	PHAGE_Staphy_YMC/09/04/R1988_NC_022758(4)	0.3365
	hom_17	1	40.8Kb	intact	150	55	31420-72286	PHAGE_Staphy_StB27_NC_019914(33)	0.3371
	VCU122	1	6Kb	questionable	70	8	439423-445424	PHAGE_Staphy_Pvl108_NC_008689(1)	0.2837
		2	14.3Kb	incomplete	20	22	28299-42634	PHAGE_Brevib_Osiris_NC_028969(2)	0.3058
	J23	1	54.1Kb	questionable	90	76	216252-270432	PHAGE_Bacill_PM1_NC_020883(9)	0.3425
		2	25.9Kb	incomplete	30	20	2376-28302	PHAGE_Staphy_PT1028_NC_007045(4)	0.2934
	J17	1	6Kb	questionable	70	8	439679-445680	PHAGE_Cyanop_S_RIM32_NC_031235(1)	0.2837
		2	13.8Kb	incomplete	20	26	736170-750058	PHAGE_Staphy_StB20_like_NC_028821(3)	0.2914
		3	21.1Kb	incomplete	30	20	23273-44399	PHAGE_Staphy_PT1028_NC_007045(4)	0.3062
	LIV1216	1	6Kb	questionable	70	8	442209-448210	PHAGE_Staphy_P108_NC_025426(1)	0.2837
		2	13.8Kb	incomplete	20	26	738700-752588	PHAGE_Staphy_phiRS7_NC_022914(3)	0.2914
		3	21.1Kb	incomplete	30	20	22788-43914	PHAGE_Staphy_PT1028_NC_007045(4)	0.3062
		4	12.6Kb	incomplete	60	15	36138-48757	PHAGE_Staphy_SPbeta_like_NC_029119(3)	0.2857
	LIV1220	1	13.3Kb	incomplete	20	25	315240-328618	PHAGE_Staphy_phiRS7_NC_022914(3)	0.2928
		2	5.9Kb	questionable	70	8	619906-625832	PHAGE_Bacill_G_NC_023719(1)	0.2841
		3	21.1Kb	incomplete	30	20	23273-44399	PHAGE_Staphy_PT1028_NC_007045(4)	0.3062
		4	13.8Kb	questionable	80	20	9879-23749	PHAGE_Staphy_SPbeta_like_NC_029119(3)	0.2916
	J25	1	13.3Kb	incomplete	20	25	315842-329220	PHAGE_Staphy_phiRS7_NC_022914(3)	0.2928
		2	5.9Kb	questionable	70	8	620508-626434	PHAGE_Staphy_phiPV83_NC_002486(1)	0.2841
		3	16.9Kb	incomplete	30	21	442424-459371	PHAGE_Staphy_PT1028_NC_007045(4)	0.301
	LIV1221	1	13.3Kb	incomplete	20	25	315240-328618	PHAGE_Staphy_phiRS7_NC_022914(3)	0.2928
		2	5.9Kb	questionable	70	8	619906-625832	PHAGE_Staphy_phiIPLA_RODI_NC_028765(1)	0.2841
		3	16.9Kb	incomplete	30	21	441358-458305	PHAGE_Staphy_PT1028_NC_007045(4)	0.301
		4	13.8Kb	questionable	80	20	9879-23749	PHAGE_Staphy_SPbeta_like_NC_029119(3)	0.2917
	LIV1219	1	6Kb	questionable	70	8	439679-445680	PHAGE_Vibrio_nt_1_NC_021529(1)	0.2837
		2	13.8Kb	incomplete	20	26	736170-750058	PHAGE_Staphy_phiRS7_NC_022914(3)	0.2914
		3	21.1Kb	incomplete	30	20	23273-44399	PHAGE_Staphy_PT1028_NC_007045(4)	0.3062
	LIV1215	1	16.9Kb	incomplete	30	21	71391-88338	PHAGE_Staphy_PT1028_NC_007045(4)	0.3009
		2	6Kb	questionable	70	8	64922-71004	PHAGE_Staphy_S25_4_NC_022918(1)	0.2844
		3	12.6Kb	incomplete	60	15	36138-48757	PHAGE_Staphy_SPbeta_like_NC_029119(3)	0.2859
	J4	1	6Kb	questionable	70	8	439679-445680	PHAGE_Staphy_MCE_2014_NC_025416(1)	0.2837
		2	13.8Kb	incomplete	20	26	736170-750058	PHAGE_Staphy_StB20_like_NC_028821(3)	0.2914
		3	16.9Kb	incomplete	30	21	442039-458986	PHAGE_Staphy_PT1028_NC_007045(4)	0.301
	C80	1	35.3kb	questionable	75	23	617061-652420	PHAGE_Staphy_PT1028_NC_007045	0.2998
		2	26.4kb	incomplete	30	26	1842410-1868901	PHAGE_Staphy_PT1028_NC_007045	0.2989
		3	21kb	incomplete	30	19	2073486-2094559	PHAGE_Lactoc_blL311	0.312
S. epidermidis	BEN021	1	36.3Kb	incomplete	60	33	73928-110267	PHAGE_Staphy_PT1028_NC_007045(10)	0.2969
		2	5.8Kb	incomplete	30	9	109739-115585	PHAGE_Strept_20617_NC_023503(1)	0.302
		3	19.6Kb	incomplete	30	23	102548-122159	PHAGE_Staphy_PT1028_NC_007045(4)	0.3047
		4	37.4Kb	incomplete	40	45	40666-78090	PHAGE_Bacill_vB_BhaS_171_NC_030904(7)	0.2935
	BEN025	1	17Kb	incomplete	20	22	85342-102415	PHAGE_Staphy_SPbeta_like_NC_029119(2)	0.2849
		2	9.2Kb	incomplete	30	16	93942-103179	PHAGE_Bacill_G_NC_023719(2)	0.311
	BEN030	1	14.1Kb	incomplete	20	18	13751-27863	PHAGE_Staphy_SPbeta_like_NC_029119(3)	0.3165
		2	12.2Kb	incomplete	20	8	41888-54148	PHAGE_Staphy_tp310_2_NC_009762(1)	0.3261
		3	6.1Kb	incomplete	20	9	6934-13055	PHAGE_Arthro_Sonali_NC_048152(2)	0.309
		4	6Kb	incomplete	20	10	100746-106776	PHAGE_Synech_S_CAM3_NC_031906(1)	0.3059
	BEN033	1	5.8Kb	incomplete	30	9	93495-99347	PHAGE_Strept_20617_NC_023503(1)	0.3017
	BEN035	1	26.7Kb	incomplete	30	25	20983-47755	PHAGE_Staphy_PT1028_NC_007045(7)	0.3097
		2	5.8Kb	incomplete	30	9	298639-304484	PHAGE_Staphy_Pvl108_NC_008689(1)	0.3024
		3	40.9Kb	intact	150	56	80-40982	PHAGE_Staphy_StB20_like_NC_028821(29)	0.3297
	BEN043	1	71.1Kb	intact	150	72	210209-281370	PHAGE_Staphy_CNPx_NC_031241(36)	0.3412
		2	36.7Kb	incomplete	50	47	40602-77329	PHAGE_Bacill_vB_BhaS_171_NC_030904(7)	0.2966
	BEN048	1	33.6Kb	incomplete	40	27	15972-49589	PHAGE_Staphy_PT1028_NC_007045(9)	0.3135
		2	14.5Kb	incomplete	20	18	35499-50045	PHAGE_Staphy_CNPx_NC_031241(6)	0.3058
		3	35.8Kb	incomplete	50	46	64516-100407	PHAGE_Bacill_vB_BhaS_171_NC_030904(7)	0.294
	BEN056	1	3.9Kb	incomplete	30	7	197473-201389	PHAGE_Staphy_StB27_NC_019914(3)	0.2974
		2	14.1Kb	incomplete	20	18	61699-75810	PHAGE_Staphy_SPbeta_like_NC_029119(3)	0.3173
		3	19.3Kb	incomplete	30	10	39290-58638	PHAGE_Staphy_Ipla35_NC_011612(1)	0.3357
		4	6Kb	incomplete	20	12	100521-106546	PHAGE_Synech_syn9_NC_008296(1)	0.3058
		5	7.1Kb	incomplete	10	11	51002-58172	PHAGE_Strept_Hiyaa_NC_048139(1)	0.2924
		6	20.1Kb	incomplete	50	11	9343-29456	PHAGE_Staphy_SPbeta_like_NC_029119(2)	0.2778
	BEN057	1	57.4Kb	intact	150	63	23434-80873	PHAGE_Staphy_StB20_like_NC_028821(30)	0.3245
		2	7Kb	incomplete	40	11	87913-95011	PHAGE_Strept_20617_NC_023503(1)	0.3126
	BEN124	1	43Kb	questionable	80	51	480128-523212	PHAGE_Staphy_187_NC_007047(18)	0.295
		2	49.6Kb	intact	110	63	86653-136329	PHAGE_Staphy_CNPx_NC_031241(38)	0.3438
		3	33.6Kb	incomplete	40	27	66027-99634	PHAGE_Staphy_PT1028_NC_007045(9)	0.3134
	BEN138	1	5.8Kb	incomplete	30	10	175627-181479	PHAGE_Staphy_Pvl108_NC_008689(1)	0.3022
		2	16.7Kb	incomplete	20	21	85579-102300	PHAGE_Staphy_PT1028_NC_007045(8)	0.3058
	BEN142	1	13.6Kb	incomplete	60	11	32150-45815	PHAGE_Staphy_SPbeta_like_NC_029119(6)	0.3063
		2	5.8Kb	incomplete	30	9	303107-308960	PHAGE_Staphy_vB_SscM_1_NC_047767(1)	0.3018
		3	14.5Kb	incomplete	20	18	35497-50042	PHAGE_Staphy_CNPx_NC_031241(6)	0.3057
		4	14.4Kb	incomplete	40	15	57719-72173	PHAGE_Lactob_BH1_NC_048737(1)	0.3129
	BEN158	1	14.1Kb	incomplete	20	18	318987-333099	PHAGE_Staphy_SPbeta_like_NC_029119(3)	0.3168
		2	12.2Kb	incomplete	20	8	41506-53766	PHAGE_Staphy_phiNM3_NC_008617(1)	0.3262
		3	6Kb	incomplete	20	10	100506-106536	PHAGE_Synech_S_CAM22_NC_031903(1)	0.3059
		4	6.1Kb	incomplete	20	10	69298-75419	PHAGE_Arthro_Sonali_NC_048152(2)	0.3089
	BEN193	1	43.4Kb	questionable	80	35	155447-198875	PHAGE_Staphy_SPbeta_like_NC_029119(2)	0.3119
	BEN203	1	5.8Kb	incomplete	30	9	298142-303987	PHAGE_Strept_20617_NC_023503(1)	0.3021
		2	16.6Kb	incomplete	20	24	90269-106875	PHAGE_Staphy_PT1028_NC_007045(8)	0.3049
	LIV1223	1	41.9Kb	intact	150	56	414307-456225	PHAGE_Staphy_StB20_like_NC_028821(37)	0.3267
		2	5.8Kb	incomplete	30	9	95505-101350	PHAGE_Lactoc_bIL311_NC_002670(1)	0.3024
	BEN155	1	41.9Kb	intact	150	56	414307-456225	PHAGE_Staphy_StB20_like_NC_028821(37)	0.3267
	BEN004	1	48.8Kb	intact	150	61	324082-372928	PHAGE_Staphy_StB20_like_NC_028821(31)	0.3256
		2	18Kb	incomplete	20	12	1271535-1289594	PHAGE_Staphy_Ipla5_NC_018281(3)	0.3039
		3	17.9Kb	incomplete	10	22	23936-41892	PHAGE_Staphy_PT1028_NC_007045(10)	0.2963
	BEN015	1	10.1Kb	incomplete	20	14	354459-364571	PHAGE_Staphy_SPbeta_like_NC_029119(3)	0.3164
		2	6Kb	incomplete	20	11	100746-106776	PHAGE_Synech_S_SM2_NC_015279(1)	0.3059
		3	6.1Kb	incomplete	20	10	69360-75481	PHAGE_Arthro_Sonali_NC_048152(2)	0.3089
	BEN225	1	5.8Kb	incomplete	30	9	298219-304064	PHAGE_Achrom_JWAlpha_NC_023556(1)	0.3026
		2	43.5Kb	intact	150	59	313808-357371	PHAGE_Staphy_StB20_like_NC_028821(31)	0.3305
		3	27.3Kb	incomplete	20	23	110762-138156	PHAGE_Staphy_SPbeta_like_NC_029119(2)	0.3007
	BEN150	1	5.8Kb	incomplete	30	9	303628-309478	PHAGE_Lister_LP_HM00113468_NC_049900(1)	0.302
		2	17.6Kb	incomplete	20	18	76399-94049	PHAGE_Staphy_CNPx_NC_031241(7)	0.3097
	BEN180	1	35.8Kb	incomplete	40	52	197406-233261	PHAGE_Staphy_187_NC_007047(17)	0.3003
		2	30.8Kb	incomplete	60	27	41910-72790	PHAGE_Staphy_PT1028_NC_007045(3)	0.3161
	BEN216	1	5.8Kb	incomplete	30	9	93493-99345	PHAGE_Achrom_JWAlpha_NC_023556(1)	0.3019
	BEN234	1	38.2Kb	incomplete	50	38	36633-74856	PHAGE_Staphy_PT1028_NC_007045(9)	0.315
		2	27.8Kb	incomplete	30	24	18138-45991	PHAGE_Staphy_PT1028_NC_007045(4)	0.3121
	Epi_131	1	31.2Kb	incomplete	40	15	63317-94543	PHAGE_Staphy_PT1028_NC_007045(3)	0.3135
		2	34.3Kb	questionable	80	49	25336-59653	PHAGE_Bacill_vB_BhaS_171_NC_030904(7)	0.3026
S. capitis	DSM61717	1	21Kb	incomplete	60	23	3-21089	PHAGE_Staphy_StB27_NC_019914(8)	0.3396
		2	33.8Kb	intact	140	42	231-34099	PHAGE_Staphy_StB12_NC_020490(11)	0.3272
		3	18.3Kb	incomplete	50	20	347351-365707	PHAGE_Staphy_StB12_NC_020490(8)	0.3462
		4	36.7Kb	intact	150	40	69086-105810	PHAGE_Staphy_StB12_NC_020490(13)	0.3423
	BEN010	1	9.9Kb	incomplete	20	15	45723-55652	PHAGE_Lister_B025_NC_009812(2)	0.2933
		2	45.9Kb	intact	150	73	412027-458020	PHAGE_Staphy_StB12_NC_020490(27)	0.3488
	BEN041	1	9.2Kb	incomplete	20	15	403188-412438	PHAGE_Staphy_SPbeta_like_NC_029119(3)	0.3323
		2	6.9Kb	incomplete	10	7	650443-657432	PHAGE_Stx2_c_Stx2a_F451_NC_049924(1)	0.3335
		3	6.7Kb	incomplete	10	11	958480-965208	PHAGE_Bacill_vB_BhaS_171_NC_030904(1)	0.2899
		4	6Kb	incomplete	10	12	66966-72979	PHAGE_Staphy_StB27_NC_019914(2)	0.2996
	BEN035	1	8.7Kb	incomplete	20	13	924255-932974	PHAGE_Staphy_SPbeta_like_NC_029119(2)	0.2846
		2	15.1Kb	incomplete	20	24	82223-97408	PHAGE_Staphy_PT1028_NC_007045(8)	0.3137
	BEN022	1	11.8Kb	incomplete	30	17	403393-415253	PHAGE_Staphy_SPbeta_like_NC_029119(6)	0.329
		2	6.9Kb	incomplete	10	7	653491-660480	PHAGE_Pseudo_201phi2_1_NC_010821(1)	0.3336
		3	6.7Kb	incomplete	10	11	961666-968382	PHAGE_Staphy_StB12_NC_020490(1)	0.29
		4	6Kb	incomplete	10	12	81972-87985	PHAGE_Staphy_StB27_NC_019914(2)	0.2996
	BEN160	1	15Kb	incomplete	30	24	535181-550210	PHAGE_Staphy_187_NC_007047(3)	0.2838
		2	13.5Kb	incomplete	20	19	968487-982049	PHAGE_Lactob_Lj965_NC_005355(2)	0.2844
		3	63.7Kb	intact	120	67	982136-1045844	PHAGE_Staphy_2638A_NC_007051(16)	0.3299
	BEN122	1	49.6Kb	intact	150	70	828718-878325	PHAGE_Staphy_StB12_NC_020490(25)	0.3422
		2	9.6Kb	incomplete	20	17	1234874-1244478	PHAGE_Lister_B025_NC_009812(2)	0.2923
		3	4Kb	incomplete	60	8	1927-6006	PHAGE_Lactob_LL_H_NC_009554(1)	0.2721
	LIV1213	1	17.9Kb	incomplete	20	22	273392-291293	PHAGE_Staphy_PT1028_NC_007045(7)	0.3058
		2	47Kb	intact	150	68	421470-468518	PHAGE_Staphy_StB12_NC_020490(25)	0.3392
		3	45.6Kb	intact	120	50	345792-391419	PHAGE_Staphy_StB20_NC_019915(11)	0.349
	LIV1214	1	48.5Kb	intact	150	67	241963-290495	PHAGE_Staphy_StB12_NC_020490(21)	0.3391
	LIV1222	1	31.8Kb	incomplete	30	28	270042-301874	PHAGE_Staphy_PT1028_NC_007045(7)	0.3026
		2	17.3Kb	incomplete	40	8	8463-25771	PHAGE_Staphy_SPbeta_like_NC_029119(2)	0.2633
	VCU116	1	38.4Kb	intact	120	48	33460-71946	PHAGE_Staphy_StB20_NC_019915(10)	0.3527
		2	43.1Kb	intact	150	67	872994-916157	PHAGE_Staphy_StB12_NC_020490(24)	0.3471
	60	0
	86	1	50.3Kb	intact	150	59	20864-71199	PHAGE_Staphy_Ipla7_NC_018284(25)	0.3451
	50	1	13.1Kb	incomplete	20	17	380627-393737	PHAGE_Staphy_SPbeta_like_NC_029119(3)	0.3296
		2	6.9Kb	incomplete	10	7	621973-628961	PHAGE_Burkho_phiE255_NC_009237(1)	0.3387
		3	5.8Kb	incomplete	10	12	929021-934862	PHAGE_Staphy_StB12_NC_020490(1)	0.2797
		4	6Kb	incomplete	10	13	109418-115436	PHAGE_Staphy_StB27_NC_019914(2)	0.2996
	62	1	9.9Kb	incomplete	20	16	45759-55695	PHAGE_Lister_B025_NC_009812(2)	0.2934
		2	46.1Kb	intact	150	72	411963-458074	PHAGE_Staphy_StB12_NC_020490(26)	0.3459
		3	4Kb	incomplete	60	8	1738-5817	PHAGE_Clostr_phiMMP04_NC_019422(1)	0.2723
	65	1	9.9Kb	incomplete	20	16	45759-55695	PHAGE_Lister_B025_NC_009812(2)	0.2938
	98	1	22.7Kb	intact	120	25	1293-24087	PHAGE_Staphy_YMC/09/04/R1988_NC_022758(12)	0.3193
		2	12.7Kb	incomplete	20	23	1146-13917	PHAGE_Staphy_Ipla7_NC_018284(6)	0.2939
	104	1	45Kb	intact	120	49	16919-62007	PHAGE_Staphy_StB20_NC_019915(11)	0.3502
		2	43.1Kb	intact	150	71	2298-45461	PHAGE_Staphy_StB12_NC_020490(24)	0.3471
	108	1	91.4Kb	intact	150	134	36312-127740	PHAGE_Staphy_StB12_NC_020490(22)	0.3445
		2	15.1Kb	incomplete	20	23	5746-20911	PHAGE_Staphy_PT1028_NC_007045(8)	0.3135

## Sheet: Table S10
Species	Strain name	Plasmid	Identity	Query / Template length	Contig	Position in contig	Note	Accession number	Number of plasmids	Database
S. hominis	106090	rep7a	87.57	748 / 750	NODE_84_length_11112_cov_876.973600	2628..3375	repC(pS0385p1)	AM990993	4	Rep_trans
		rep7c	99.47	748 / 821	NODE_37_length_20902_cov_3.076245	1..748	rep(MSSA476)	BX571857		Rep_trans
		rep20	98.4	936 / 936	NODE_100_length_9781_cov_107.869588	7460..8395	repA(VRSAp)	AP003367		RepA_N
		rep39	91.75	957 / 957	NODE_34_length_22252_cov_125.620158	20014..20970	repA(SAP016A)	GQ900381		RepA_N
	LIV1215	rep19b	92.26	969 / 969	NODE_29_length_27864_cov_20.769117	11257..12225	repA(SAP105A)	GQ900452	4	RepA_N
		rep20	98.5	936 / 936	NODE_41_length_18784_cov_22.466742	1903..2838	repA(VRSAp)	AP003367		RepA_N
		rep24c	98.29	993 / 993	NODE_18_length_49813_cov_9.172926	43363..44355	rep(pSSAP1)	FR687301		RepA_N
		rep7a	90.21	909 / 921	NODE_18_length_49813_cov_9.172926	37493..38401	SEp203(pSE12228p02)	AE015931		Rep_trans
	LIV1221	rep7a	90.21	909 / 921	NODE_7_length_48900_cov_139.055112	23924..24832	SEp203(pSE12228p02)	AE015931	6	Rep_trans
		rep19b	92.26	969 / 969	NODE_8_length_27864_cov_167.847280	15640..16608	repA(SAP105A)	GQ900452		RepA_N
		rep20	98.5	936 / 936	NODE_9_length_18784_cov_158.022833	1903..2838	repA(VRSAp)	AP003367		RepA_N
		rep24c	98.29	993 / 993	NODE_7_length_48900_cov_139.055112	17970..18962	rep(pSSAP1)	FR687301		RepA_N
		rep10	95.39	477 / 477	NODE_516_length_1421_cov_992.465997	534..1010	rep(SAP093B)	GQ900442		RepL
		rep13	100	924 / 924	NODE_189_length_2518_cov_5778.219992	18..941	rep(pSepCH)	AY092027		Rep1
	DSM-15614	rep21	100	917 / 1005	NODE_372_length_2459_cov_816.521870	1..917	rep(pSK108)	GQ900464	7	Rep1
		rep22	100	708 / 708	NODE_26_length_36262_cov_215.773461	17699..18406	repB(pUB110)	X03408		Rep1
		rep7a	99.66	597 / 597	NODE_281_length_3912_cov_723.105152	573..1168	repI(pGB354)	SAU83488		Rep_trans
		rep7c	99.76	821 / 821	NODE_142_length_8481_cov_2.989466	95..915	rep(MSSA476)	BX571857		Rep_trans
		repUS23	99.68	936 / 936	NODE_26_length_36262_cov_215.773461	2676..3611	repA(SAP099B)	GQ900449		RepA_N
		repUS46	99.83	573 / 573	NODE_26_length_36262_cov_215.773461	3602..4174	SAP099B017(SAP099B)	GQ900449		Rep2
		rep10	100	477 / 477	NODE_363_length_2542_cov_472.751553	1719..2195	repL(pDLK1)	GU562624		RepL
	LIV1216	rep7a	90.21	909 / 921	NODE_8_length_49813_cov_60.286620	37493..38401	SEp203(pSE12228p02)	AE015931	6	Rep_trans
		rep13	100	924 / 924	NODE_13_length_2574_cov_2020.868002	817..1740	rep(pSepCH)	AY092027		Rep1
		rep10	95.39	477 / 477	NODE_15_length_1421_cov_1479.736476	344..820	rep(SAP093B)	GQ900442		RepL
		rep19b	92.26	969 / 969	NODE_10_length_27995_cov_95.918939	9150..10118	repA(SAP105A)	GQ900452		RepA_N
		rep20	98.5	936 / 936	NODE_11_length_18784_cov_54.296511	1903..2838	repA(VRSAp)	AP003367		RepA_N
		rep24c	98.29	993 / 993	NODE_8_length_49813_cov_60.286620	43363..44355	rep(pSSAP1)	FR687301		RepA_N
	LIV1217	rep20	99.15	936 / 936	NODE_7_length_38580_cov_208.162588	1826..2761	repA(SAP105B)	GQ900453	2	RepA_N
		rep39	90.72	959 / 957	NODE_9_length_28082_cov_152.166875	20614..21570	repA(SAP016A)	GQ900381		RepA_N
	LIV1218	rep20	99.15	936 / 936	NODE_8_length_32625_cov_154.797711	12247..13182	repA(SAP105B)	GQ900453	2	RepA_N
		rep39	90.72	959 / 957	NODE_8_length_32625_cov_154.797711	29905..30861	repA(SAP016A)	GQ900381		RepA_N
	LIV1219	rep13	100	924 / 924	NODE_13_length_2518_cov_5384.158511	191..1114	rep(pSepCH)	AY092027	6	Rep1
		rep10	95.39	477 / 477	NODE_16_length_1421_cov_2148.847759	116..592	rep(SAP093B)	GQ900442		RepL
		rep19b	92.26	969 / 969	NODE_9_length_27864_cov_245.679129	15640..16608	repA(SAP105A)	GQ900452		RepA_N
		rep20	98.5	936 / 936	NODE_10_length_18784_cov_142.151578	1903..2838	repA(VRSAp)	AP003367		RepA_N
		rep24c	98.29	993 / 993	NODE_11_length_6853_cov_110.644514	403..1395	rep(pSSAP1)	FR687301		RepA_N
		rep7a	90.21	909 / 921	NODE_7_length_43060_cov_102.110614	37493..38401	SEp203(pSE12228p02)	AE015931		Rep_trans
	LIV1220	rep10	95.39	477 / 477	NODE_15_length_1421_cov_2753.259660	534..1010	rep(SAP093B)	GQ900442	6	RepL
		rep7a	90.21	909 / 921	NODE_7_length_48900_cov_55.061550	23924..24832	SEp203(pSE12228p02)	AE015931		Rep_trans
		rep13	100	821 / 924	NODE_13_length_2518_cov_9709.826851	1..821	rep(pSepCH)	AY092027		Rep1
		rep19b	92.26	969 / 969	NODE_9_length_27864_cov_240.346649	15640..16608	repA(SAP105A)	GQ900452		RepA_N
		rep20	98.5	936 / 936	NODE_10_length_18784_cov_79.402101	1903..2838	repA(VRSAp)	AP003367		RepA_N
		rep24c	98.29	993 / 993	NODE_7_length_48900_cov_55.061550	17970..18962	rep(pSSAP1)	FR687301		RepA_N
	106102N1	repUS46	90.56	551 / 573	NODE_21_length_24690_cov_229.725848	17279..17829	SAP099B017(SAP099B)	GQ900449	2	Rep2
		rep40	94.51	1256 / 1254	NODE_21_length_24690_cov_229.725848	18927..20177	rep(pPI1)	AB125341		RepA_N
	058116N1	rep7a	100	945 / 945	NODE_10_length_4566_cov_5863.224375	3317..4261	repC(Cassette)	AB037671	1	Rep_trans
	NCTC11320	rep20	99.15	936 / 936	NODE_8_length_32625_cov_187.784694	19444..20379	repA(SAP105B)	GQ900453	4	RepA_N
		rep39	90.72	959 / 957	NODE_8_length_32625_cov_187.784694	1765..2721	repA(SAP016A)	GQ900381		RepA_N
		rep7a	100	945 / 945	NODE_9_length_4566_cov_5352.513179	3565..4509	repC(Cassette)	AB037671		Rep_trans
		rep13	100	805 / 924	NODE_12_length_1622_cov_1.324415	1..805	rep(pSepCH)	AY092027		Rep1
	VCU122	rep7a	100	945 / 945	NODE_11_length_4566_cov_5114.082000	1840..2784	repC(Cassette)	AB037671	4	Rep_trans
		repUS46	99.83	573 / 573	NODE_8_length_25996_cov_39.796475	1424..1996	SAP099B017(SAP099B)	GQ900449		Rep2
		rep39	90.62	959 / 957	NODE_9_length_16592_cov_30.316793	7043..7999	repA(SAP016A)	GQ900381		RepA_N
		repUS23	99.89	936 / 936	NODE_8_length_25996_cov_39.796475	498..1433	repA(SAP099B)	GQ900449		RepA_N
	SK119	rep20	99.89	936 / 936	NODE_9_length_16414_cov_583.957082	1151..2086	repA(p11819p97)	CP003193	4	RepA_N
		rep24c	97.68	993 / 993	NODE_7_length_22133_cov_33.309325	406..1398	rep(pSSAP1)	FR687301		RepA_N
		rep39	90.62	959 / 957	NODE_8_length_19043_cov_227.275164	1142..2098	repA(SAP016A)	GQ900381		RepA_N
		rep5b	100	867 / 867	NODE_11_length_6183_cov_967.306308	615..1481	rep(pUR2355)	JQ312422		Rep3
	hom_17	0								none
	J4	rep7a	90.21	909 / 921	NODE_7_length_43060_cov_100.560688	37493..38401	SEp203(pSE12228p02)	AE015931	5	Rep_trans
		rep20	98.5	936 / 936	NODE_9_length_18784_cov_113.449697	1903..2838	repA(VRSAp)	AP003367		RepA_N
		rep24c	98.29	993 / 993	NODE_10_length_7004_cov_106.848335	403..1395	rep(pSSAP1)	FR687301		RepA_N
		rep10	95.39	477 / 477	NODE_15_length_1421_cov_2968.734158	787..1263	rep(SAP093B)	GQ900442		RepL
		rep13	100	924 / 924	NODE_12_length_2518_cov_12930.775826	118..1041	rep(pSepCH)	AY092027		Rep1
	hom_32	rep7a	100	945 / 945	NODE_32_length_4566_cov_7345.862356	2545..3489	repC(Cassette)	AB037671	1	Rep_trans
	B10	rep20	99.15	936 / 936	NODE_8_length_38580_cov_92.538424	1826..2761	repA(SAP105B)	GQ900453	2	RepA_N
		rep39	90.72	959 / 957	NODE_10_length_28082_cov_73.280952	20614..21570	repA(SAP016A)	GQ900381		RepA_N
	hom_82	rep21	92.54	844 / 843	NODE_21_length_2589_cov_2831.878960	1132..1973	SAP108D001(SAP108D)	GQ900461	1	Rep1
	J23	rep13	100	924 / 924	NODE_12_length_2518_cov_10172.808448	290..1213	rep(pSepCH)	AY092027	6	Rep1
		rep10	95.39	477 / 477	NODE_14_length_1421_cov_5968.819938	848..1324	rep(SAP093B)	GQ900442		RepL
		rep7a	90.21	909 / 921	NODE_7_length_29446_cov_285.619735	4470..5378	SEp203(pSE12228p02)	AE015931		Rep_trans
		rep19b	92.26	969 / 969	NODE_8_length_27864_cov_344.711252	11257..12225	repA(SAP105A)	GQ900452		RepA_N
		rep20	98.5	936 / 936	NODE_10_length_18784_cov_250.641100	1903..2838	repA(VRSAp)	AP003367		RepA_N
		rep24c	98.29	993 / 993	NODE_9_length_19554_cov_296.619035	17970..18962	rep(pSSAP1)	FR687301		RepA_N
	J25	rep13	100	837 / 924	NODE_14_length_2518_cov_4846.251777	1..837	rep(pSepCH)	AY092027	5	Rep1
		rep7a	90.21	909 / 921	NODE_7_length_43060_cov_225.496308	37493..38401	SEp203(pSE12228p02)	AE015931		Rep_trans
		rep19b	92.26	969 / 969	NODE_9_length_27864_cov_230.229585	15640..16608	repA(SAP105A)	GQ900452		RepA_N
		rep20	98.5	936 / 936	NODE_10_length_18784_cov_176.595594	1903..2838	repA(VRSAp)	AP003367		RepA_N
		rep24c	98.29	993 / 993	NODE_11_length_6853_cov_241.207107	403..1395	rep(pSSAP1)	FR687301		RepA_N
	J17	rep7a	90.21	909 / 921	NODE_7_length_43060_cov_105.061282	37493..38401	SEp203(pSE12228p02)	AE015931	6	Rep_trans
		rep13	100	760 / 924	NODE_13_length_2518_cov_9165.718946	1..760	rep(pSepCH)	AY092027		Rep1
		rep10	95.39	477 / 477	NODE_15_length_1421_cov_4110.583462	500..976	rep(SAP093B)	GQ900442		RepL
		rep19b	92.26	969 / 969	NODE_9_length_27864_cov_394.924325	11257..12225	repA(SAP105A)	GQ900452		RepA_N
		rep20	98.5	936 / 936	NODE_10_length_18784_cov_116.621375	1903..2838	repA(VRSAp)	AP003367		RepA_N
		rep24c	98.29	993 / 993	NODE_11_length_6853_cov_112.115076	403..1395	rep(pSSAP1)	FR687301		RepA_N
	J24	rep24c	97.99	993 / 993	NODE_6_length_25155_cov_102.261907	23568..24560	rep(pSSAP1)	FR687301	6	RepA_N
		rep39	90.62	959 / 957	NODE_7_length_18515_cov_164.364185	10517..11473	repA(SAP016A)	GQ900381		RepA_N
		rep7a	91.08	572 / 597	NODE_9_length_4841_cov_586.159949	3000..3570	repI(pGB354)	SAU83488		Rep_trans
		rep10b	85.81	465 / 465	NODE_14_length_2012_cov_1117.299204	823..1287	rep(pSK3)	SAU96609		RepL
		rep21	89.61	847 / 843	NODE_13_length_2256_cov_3194.133866	811..1652	SAP108D001(SAP108D)	GQ900461		Rep1
		repUS22	93.95	612 / 639	NODE_12_length_2850_cov_3505.694822	358..969	rep(SAP015B)	GQ900502		Rep1
	J20	rep13	98.58	846 / 846	NODE_13_length_2536_cov_7854.123288	986..1831	rep(pLNU9)	AM399082	7	Rep1
		repUS22	88.93	614 / 639	NODE_14_length_2299_cov_4908.420350	657..1268	rep(SAP015B)	GQ900502		Rep1
		rep7a	88.44	597 / 597	NODE_11_length_4599_cov_699.007826	2757..3352	repI(pGB354)	SAU83488		Rep_trans
		repUS46	99.83	573 / 573	NODE_7_length_44305_cov_82.235841	30988..31560	SAP099B017(SAP099B)	GQ900449		Rep2
		rep5d	93.49	584 / 636	NODE_10_length_6275_cov_1377.818803	3..586	rep(pJE1)	AF051916		Rep3
		rep19b	92.28	971 / 969	NODE_8_length_38915_cov_37.469475	12617..13585	repA(SAP105A)	GQ900452		RepA_N
		repUS23	99.89	936 / 936	NODE_7_length_44305_cov_82.235841	30062..30997	repA(SAP099B)	GQ900449		RepA_N
	J14	repUS46	99.83	573 / 573	NODE_7_length_44305_cov_188.646770	16191..16763	SAP099B017(SAP099B)	GQ900449	7	Rep2
		rep5d	93.55	636 / 636	NODE_10_length_6275_cov_1484.394112	1212..1847	rep(pJE1)	AF051916		Rep3
		rep19b	92.28	971 / 969	NODE_8_length_38915_cov_96.202202	12617..13585	repA(SAP105A)	GQ900452		RepA_N
		repUS23	99.89	936 / 936	NODE_7_length_44305_cov_188.646770	15265..16200	repA(SAP099B)	GQ900449		RepA_N
		rep7a	88.44	597 / 597	NODE_11_length_4599_cov_635.612254	1120..1715	repI(pGB354)	SAU83488		Rep_trans
		rep13	98.58	846 / 846	NODE_14_length_2527_cov_5603.846667	885..1730	rep(pLNU9)	AM399082		Rep1
		repUS22	88.93	614 / 639	NODE_13_length_2800_cov_3492.195286	1032..1643	rep(SAP015B)	GQ900502		Rep1
	C80	rep20	99.15	936 / 936	NZ_GL545261.1 Staphylococcus hominis subsp. hominis C80 supercont1.10, whole genome shotgun sequence	8652..9587	repA(SAP105B)	GQ900453	3	RepA_N
		rep24c	98.29	993 / 993	NZ_GL545262.1 Staphylococcus hominis subsp. hominis C80 supercont1.11, whole genome shotgun sequence	2717..3709	rep(pSSAP1)	FR687301		RepA_N
		rep39	90.62	959 / 957	NZ_GL545263.1 Staphylococcus hominis subsp. hominis C80 supercont1.12, whole genome shotgun sequence	11522..12478	repA(SAP016A)	GQ900381		RepA_N
S. epidermidis	BEN180	rep5c	89.02	756 / 858	NODE_19_length_6383_cov_6141.060582	1548..2302	rep(pRJ9)	AF447813	2	Rep3
		rep19c	85.33	968 / 972	NODE_16_length_33455_cov_161.619749	13431..14386	CDS45(pLEW6932)	NC009130		RepA_N
	BEN234	rep5e	91.37	765 / 867	NODE_12_length_8648_cov_1926.009271	950..1710	SAP018B003(SAP018B)	GQ900384	4	Rep3
		rep13	100	924 / 924	NODE_13_length_2517_cov_5964.396653	949..1872	rep(pSepCH)	AY092027		Rep1
		rep20	95.31	938 / 936	NODE_11_length_21654_cov_78.702141	10839..11774	repA(p11819p97)	CP003193		RepA_N
		rep40	98.72	1254 / 1254	NODE_10_length_38680_cov_92.187586	19365..20618	repA(SAP106A)	GQ900454		RepA_N
	BEN216	rep7a	93.14	816 / 840	NODE_28_length_2618_cov_6519.321156	1453..2268	rep(pSTE1)	HE662694	3	Rep_trans
		rep5c	85.94	761 / 858	NODE_13_length_53912_cov_26.330352	6325..7083	rep(pRJ9)	AF447813		Rep3
		rep20	89.91	912 / 939	NODE_13_length_53912_cov_26.330352	22652..23562	repA(pSSAP2)	HE616681		RepA_N
	BEN225	rep5e	87.94	763 / 867	NODE_18_length_5942_cov_7028.695443	2670..3430	rep(pSHaeC)	AP006719	1	Rep3
	BEN021	rep19c	85.33	968 / 972	NODE_15_length_38030_cov_142.478696	22832..23787	CDS45(pLEW6932)	NC009130	2	RepA_N
		rep5e	87.53	762 / 867	NODE_18_length_6769_cov_1026.184131	1824..2584	rep(pSHaeC)	AP006719		Rep3
	BEN025	0
	BEN004	0
	BEN030	rep7a	93.14	816 / 840	NODE_28_length_2618_cov_1366.928543	627..1442	rep(pSTE1)	HE662694	5	Rep_trans
		rep19c	85.43	968 / 972	NODE_22_length_12540_cov_248.041972	3071..4026	CDS45(pLEW6932)	NC009130		RepA_N
		rep5c	86.44	863 / 858	NODE_20_length_14476_cov_892.224824	2523..3377	rep(pRJ9)	AF447813		Rep3
		rep5e	86.52	749 / 867	NODE_22_length_12540_cov_248.041972	4059..4796	rep(pSHaeC)	AP006719		Rep3
		rep5e	87.53	762 / 867	NODE_20_length_14476_cov_892.224824	9998..10758	rep(pSHaeC)	AP006719		Rep3
	BEN033	rep7a	88.52	836 / 840	NODE_26_length_4362_cov_393.979693	2893..3719	rep(pSTE1)	HE662694	2	Rep_trans
		rep7a	91.5	824 / 849	NODE_29_length_2439_cov_2085.238754	740..1563	repD(pK214)	NC009751		Rep_trans
	BEN035	rep10	100	477 / 477	NODE_22_length_2603_cov_3636.184168	1900..2376	repL(pDLK1)	GU562624	8	RepL
		rep16	88.32	745 / 744	NODE_17_length_26957_cov_56.859747	3876..4619	CDS6(pSJH101)	CP000737		Inc18
		rep20	88.52	941 / 945	NODE_12_length_62028_cov_62.274196	26203..27135	repA(SAP055A)	GQ900414		RepA_N
		rep20	88.52	941 / 945	NODE_12_length_62028_cov_62.274196	26203..27135	repA(SAP102A)	GQ900496		RepA_N
		repUS76	87.92	861 / 861	NODE_17_length_26957_cov_56.859747	2596..3451	rep(pSE12228p05)	AE015934		RepA_N
		rep5b	96.71	759 / 858	NODE_18_length_9718_cov_824.433323	7319..8077	SAP108B006(SAP108B)	GQ900459		Rep3
		rep5c	85.94	761 / 858	NODE_12_length_62028_cov_62.274196	9924..10682	rep(pRJ9)	AF447813		Rep3
		rep7a	93.14	816 / 840	NODE_23_length_2531_cov_1.703411	321..1136	rep(pSTE1)	HE662694		Rep_trans
	BEN043	rep19c	100	972 / 972	NODE_15_length_24370_cov_194.773997	21773..22744	rep(SAP108A)	GQ900458	3	RepA_N
		repUS76	97.9	859 / 861	NODE_16_length_19899_cov_223.433441	1688..2546	rep(pSE12228p05)	AE015934		RepA_N
		rep5e	88.31	744 / 867	NODE_16_length_19899_cov_223.433441	10947..11689	rep(pSHaeC)	AP006719		Rep3
	BEN048	rep7a	91.54	816 / 840	NODE_32_length_2465_cov_2075.636869	1503..2318	rep(pSTE1)	HE662694	2	Rep_trans
		rep5e	87.66	762 / 867	NODE_25_length_8338_cov_1232.097674	5030..5790	rep(pSHaeC)	AP006719		Rep3
	BEN056	repUS76	97.9	859 / 861	NODE_20_length_32599_cov_169.917960	9706..10564	rep(pSE12228p05)	AE015934	3	RepA_N
		rep21	92.99	999 / 999	NODE_31_length_2519_cov_2584.776756	1112..2110	rep(pWBG754)	GQ900396		Rep1
		rep5e	88.44	744 / 867	NODE_20_length_32599_cov_169.917960	6412..7154	rep(pSHaeC)	AP006719		Rep3
	BEN057	rep5e	87.53	762 / 867	NODE_29_length_21878_cov_73.392534	19713..20473	rep(pSHaeC)	AP006719	3	Rep3
		rep19c	94.05	974 / 972	NODE_29_length_21878_cov_73.392534	4695..5666	rep(pETB)	AP012467		RepA_N
		rep20	93.92	938 / 939	NODE_37_length_10405_cov_326.440261	436..1373	repA(pSSAP2)	HE616681		RepA_N
	BEN124	rep39	99.79	954 / 954	NODE_17_length_20721_cov_160.366369	8978..9931	repA(SAP110A)	GQ900465	1	RepA_N
	BEN138	rep7a	100	945 / 945	NODE_15_length_22150_cov_66.745902	10121..11065	repC(Cassette)	AB037671	6	Rep_trans
		rep7a	93.14	816 / 840	NODE_22_length_2618_cov_2698.577278	1682..2497	rep(pSTE1)	HE662694		Rep_trans
		rep21	92.49	999 / 999	NODE_23_length_2521_cov_1047.317043	750..1748	rep(pWBG754)	GQ900396		Rep1
		rep5d	85.15	532 / 636	NODE_16_length_16928_cov_809.391822	15206..15735	rep(pJE1)	AF051916		Rep3
		rep19c	85.43	968 / 972	NODE_15_length_22150_cov_66.745902	6699..7654	CDS45(pLEW6932)	NC009130		RepA_N
		rep20	93.82	938 / 939	NODE_14_length_30169_cov_44.489947	26862..27799	repA(pSSAP2)	HE616681		RepA_N
	BEN158	rep5e	87.35	751 / 867	NODE_22_length_19605_cov_53.024950	13311..14060	rep(pSHaeC)	AP006719	4	Rep3
		rep5e	87.53	762 / 867	NODE_25_length_6685_cov_1423.738487	2512..3272	rep(pSHaeC)	AP006719		Rep3
		rep19c	100	972 / 972	NODE_21_length_24646_cov_195.543497	8884..9855	rep(SAP108A)	GQ900458		RepA_N
		rep20	93.7	937 / 936	NODE_22_length_19605_cov_53.024950	10366..11301	repA(SAP105B)	GQ900453		RepA_N
	BEN193	rep7a	100	615 / 750	NODE_21_length_8371_cov_36.121179	5804..6418	repC(pS0385p1)	AM990993	3	Rep_trans
		rep7a	92.89	816 / 840	NODE_28_length_2389_cov_3167.919982	471..1286	rep(pSTE1)	HE662694		Rep_trans
		rep5e	87.53	762 / 867	NODE_24_length_6259_cov_1761.469341	3719..4479	rep(pSHaeC)	AP006719		Rep3
	BEN203	rep7a	89.28	597 / 597	NODE_20_length_2461_cov_414.018423	11..606	repI(pGB354)	SAU83488	2	Rep_trans
		rep5c	85.41	761 / 858	NODE_12_length_59713_cov_60.335414	15191..15949	rep(pRJ9)	AF447813		Rep3
	LIV1223	rep13	91.74	847 / 846	NODE_28_length_2340_cov_293.929056	1404..2249	rep(pUR3912)	HF677199	3	Rep1
		rep39	99.9	954 / 954	NODE_21_length_21499_cov_163.909367	9026..9979	repA(SAP110A)	GQ900465		RepA_N
		rep5e	87.94	763 / 867	NODE_25_length_5942_cov_1439.294067	3868..4628	rep(pSHaeC)	AP006719		Rep3
	BEN155	rep13	91.74	847 / 846	NODE_23_length_2340_cov_1153.056033	9..854	rep(pUR3912)	HF677199	3	Rep1
		rep5e	87.94	763 / 867	NODE_20_length_5942_cov_2692.512468	331..1091	rep(pSHaeC)	AP006719		Rep3
		rep39	99.9	954 / 954	NODE_17_length_21499_cov_308.654595	11521..12474	repA(SAP110A)	GQ900465		RepA_N
	BEN015	rep7a	86.69	541 / 570	NODE_24_length_5015_cov_3217.931874	4431..4968	ORF(pKH1)	SAU38656	2	Rep_trans
		rep5b	100	825 / 825	NODE_22_length_7774_cov_3458.638028	402..1226	SEp608(pSE12228p06)	AE015935		Rep3
	BEN150	rep5b	96.15	754 / 858	NODE_16_length_7417_cov_2154.209328	1817..2570	SAP108B006(SAP108B)	GQ900459	1	Rep3
	BEN142	rep7a	93.14	816 / 840	NODE_22_length_2649_cov_2091.984933	945..1760	rep(pSTE1)	HE662694	1	Rep_trans
	Epi_131	rep20	93.78	932 / 936	NODE_17_length_12443_cov_251.707697	1614..2543	repA(VRSAp)	AP003367	1	RepA_N
S. capitis	BEN010	rep20	94.12	936 / 936	NODE_8_length_28975_cov_243.170757	19957..20892	repA(p11819p97)	CP003193	2	RepA_N
		repUS76	97.9	859 / 861	NODE_9_length_25723_cov_258.904946	12602..13460	rep(pSE12228p05)	AE015934		RepA_N
	BEN022	rep20	95.73	936 / 936	NODE_7_length_38269_cov_377.308269	8672..9607	repA(p11819p97)	CP003193	2	RepA_N
		rep5b	96.1	821 / 825	NODE_7_length_38269_cov_377.308269	21320..22140	SEp608(pSE12228p06)	AE015935		Rep3
	BEN035	rep7a	87.4	722 / 750	NODE_5_length_110373_cov_55.557109	127..847	repC(pS0385p1)	AM990993	1	Rep_trans
	BEN041	rep19c	93.52	972 / 972	NODE_7_length_15714_cov_263.714286	12186..13157	rep(pETB)	AP012467	3	RepA_N
		rep7a	99.78	921 / 921	NODE_9_length_4806_cov_207.428510	3820..4740	SEp203(pSE12228p02)	AE015931		Rep_trans
		rep5e	87.88	751 / 867	NODE_7_length_15714_cov_263.714286	6034..6783	rep(pSHaeC)	AP006719		Rep3
	BEN122	rep16	88.19	745 / 744	NODE_8_length_18707_cov_337.484607	10709..11452	CDS6(pSJH101)	CP000737	3	Inc18
		rep21	94.19	999 / 999	NODE_10_length_2261_cov_2424.088097	588..1586	rep(pWBG754)	GQ900396		Rep1
		repUS76	88.04	861 / 861	NODE_8_length_18707_cov_337.484607	11877..12732	rep(pSE12228p05)	AE015934		RepA_N
	BEN160	rep5c	89.87	859 / 858	NODE_9_length_8767_cov_1093.987500	3884..4740	rep(pRJ9)	AF447813	6	Rep3
		rep19c	88.57	980 / 972	NODE_6_length_15885_cov_161.190887	13544..14515	rep(SAP108A)	GQ900458		RepA_N
		rep39	100	957 / 957	NODE_7_length_15392_cov_80.752768	1314..2270	repA(SAP016A)	GQ900381		RepA_N
		repUS9	100	921 / 921	NODE_8_length_14187_cov_191.384922	11904..12824	rep(pSK1)	AF203376		RepA_N
		repUS46	88.27	571 / 573	NODE_6_length_15885_cov_161.190887	11893..12462	SAP099B017(SAP099B)	GQ900449		Rep2
		rep10	88.3	470 / 477	NODE_15_length_1390_cov_954.788599	502..970	repL(pDLK1)	GU562624		RepL
	50	rep13	85.81	930 / 924	NODE_18_length_2517_cov_789.97	1415..2338	repRC(pSK41)	AF051917	3	Rep1
		repUS76	94.74	817 / 861	NODE_10_length_10475_cov_16.224	5357..6157	rep(pSE12228p05)	AE015934		RepA_N
		rep7a	87.04	625 / 750	NODE_6_length_110243_cov_29.8514	128..751	repC(pS0385p1)	AM990993		Rep_trans
	60	rep7a	87.4	722 / 750	NODE_4_length_156079_cov_48.272	45796..46516	repC(pS0385p1)	AM990993	1	Rep_trans
	62	0
	65	repUS23	99.68	936 / 936	NODE_7_length_24410_cov_37.2242	13056..13991	repA(SAP099B)	GQ900449	2	RepA_N
		repUS46	99.83	573 / 573	NODE_7_length_24410_cov_37.2242	12493..13065	SAP099B017(SAP099B)	GQ900449		Rep2
	86	rep7a	87.26	722 / 750	NODE_4_length_153355_cov_24.9528	128..848	repC(pS0385p1)	AM990993	3	Rep_trans
		rep13	85.39	931 / 924	NODE_17_length_2432_cov_407.31	697..1620	repRC(pSK41)	AF051917		Rep1
		rep5b	91.83	820 / 858	NODE_9_length_5186_cov_187.41	1612..2429	SAP108B006(SAP108B)	GQ900459		Rep3
	98	rep7a	100	945 / 945	NODE_48_length_4566_cov_103.755	1231..2175	repC(Cassette)	AB037671	1	Rep_trans
	104	0
	108	rep20	92.42	937 / 936	NODE_25_length_22137_cov_141.632	73..1002	repA(VRSAp)	AP003367	5	RepA_N
		rep13	86.11	763 / 924	NODE_41_length_2456_cov_1505.35	2..759	repRC(pSK41)	AF051917		Rep1
		rep7a	87.4	722 / 750	NODE_18_length_52642_cov_40.7764	48370..49090	repC(pS0385p1)	AM990993		Rep_trans
		rep7a	87.4	722 / 750	NODE_36_length_5026_cov_78.4968	4180..4900	repC(pS0385p1)	AM990993		Rep_trans
		rep7a	100	750 / 750	NODE_25_length_22137_cov_141.632	16027..16776	repC(pS0385p1)	AM990993		Rep_trans
	LIV1213	rep19c	100	972 / 972	NODE_9_length_19178_cov_182.991601	17011..17982	rep(pSSP2)	AP008936	3	RepA_N
		rep20	93.71	938 / 936	NODE_8_length_25376_cov_223.267060	2388..3323	repA(p11819p97)	CP003193		RepA_N
		rep21	93.33	1005 / 1005	NODE_11_length_2295_cov_1908.460332	734..1738	rep(pSHaeA)	AP006717		Rep1
	LIV1214	rep13	90.9	923 / 921	NODE_13_length_3629_cov_2561.656482	1949..2869	rep49(pSW174)	AM040729	4	Rep1
		rep5b	99.88	858 / 858	NODE_12_length_11188_cov_526.136787	3834..4691	SAP106B007(SAP106B)	GQ900455		Rep3
		rep5b	99.88	858 / 858	NODE_12_length_11188_cov_526.136787	3834..4691	SAP108B006(SAP108B)	GQ900459		Rep3
		rep24c	97.99	993 / 993	NODE_11_length_26443_cov_338.667769	24953..25945	rep(pSSAP1)	FR687301		RepA_N
	LIV1222	rep20	93.6	938 / 936	NODE_11_length_20708_cov_193.799718	17397..18332	repA(p11819p97)	CP003193	6	RepA_N
		rep24c	97.89	993 / 993	NODE_10_length_27721_cov_178.521309	22253..23245	rep(pSSAP1)	FR687301		RepA_N
		repUS46	100	573 / 573	NODE_7_length_46394_cov_43.642186	5010..5582	SAP099B017(SAP099B)	GQ900449		Rep2
		rep5b	99.88	858 / 858	NODE_10_length_27721_cov_178.521309	320..1177	SAP106B007(SAP106B)	GQ900455		Rep3
		rep5b	99.88	858 / 858	NODE_10_length_27721_cov_178.521309	320..1177	SAP108B006(SAP108B)	GQ900459		Rep3
		rep21	100	1005 / 1005	NODE_13_length_2173_cov_1834.001955	870..1874	rep(pSK108)	GQ900464		Rep1
	VCU116	0
	DSM61717	rep7a	92.46	597 / 597	NODE_11_length_3095_cov_637.682828	670..1265	repI(pGB354)	SAU83488	2	Rep_trans
		rep20	95.73	936 / 936	NODE_9_length_20201_cov_263.800423	11696..12631	repA(p11819p97)	CP003193		RepA_N
